# Supplementary material for: Sleep disruption from inhalation of biomass smoke: a basis for coincident hypertension?
Source: Part Fibre Toxicol. 2025 Dec 11;22:34. doi: 10.1186/s12989-025-00650-9 (PMC12696922; doi:10.1186/s12989-025-00650-9)
Supplement: Supplementary file 1 — Supplementary Material 1. [file 12989_2025_650_MOESM1_ESM.xlsx]

## Sheet: Table 1
	Table 1: Characteristics of eucalyptus smoke in the inhalation exposure chambers.
		Female Exposures		Male Exposures
		Filtered Air	Eucalyptus Smoke	Filtered Air	Eucalyptus Smoke
	PM2.5 (mg/m3)	3.00 (0-6) ± 4.24	904 (823 - 985) ± 115	0.00 ± 0.00	632 (532 - 732) ± 141
	PM size	---	0.399 ± 1.30b	---	0.391 ± 1.40
	CO (ppm)	1.10 ± 0.00	48.0 ± 0.00	1.12 (1.1 - 1.2) ± 0.07	45.0 (44 - 45) ± 0.71
	CO2 (ppm)	0.10 ± 0.00	1032 (932 -1131) ± 141	0.10 ± 0.00	1372 (1349 -1394) ± 32.0
	Chamber Temp. [F]	74.2 (74.0 - 74.4) ± 0.28	73.0 (72-74) ± 1.41	73.3 (72.3 - 74.2) ± 1.34	74.0 ± 0.00
	Chamber RH [%]	46.5 (46 - 47) ± 0.71	46.0 ± 0.00	45.0 (44 - 45) ± 0.71	46.0 ± 0.00

## Sheet: Table 2
During exposure
NREM vs. Heart Rate
	Female-Air			Female-Smoke			Male-Air			Male-Smoke
	HR	NREM		HR	NREM		HR	NREM		HR	NREM
	363.642	0.604167		391.973	0		321.35	2.5		343.381	0.333333
	371.05	0.958333		387.231	0.145833		327.567	1.5		339.663	0.916667
	374.337	1.25		376.557	0.833333		334.165	1.5		333.85	0.625
	361.686	1.16667		384.993	0.095238		332.058	1.5625		336.325	0.208333
	355.456	1.60417		375.506	0.708333		332.857	2.47619		331	0.854167
	354.325	2.14583		362.914	1.47619		330.523	1.375		316.781	1.27083
	350.6	2.10417		347.489	1.52778		329.275	2.35417		307.829	2.52381
	343.675	2.625		353.4	2.26667		331.025	2.0625		309.538	2.5625
	354.875	1.95833		337.24	2.26667		330.46	1.89583		316.675	1.4375
	358.777	1.33333		345.805	1.80952		318.931	2.5		316.086	1.54762
	353.512	1.375		341.019	2		309.962	1.97917		317.087	1.97917
	349.65	2.45833		347.302	2.04762		315.267	2.95833		315.765	2.14583
NREM vs. Diastolic Blood Pressure
	Female-Air			Female-Smoke			Male-Air			Male-Smoke
	DBP	NREM		DBP	NREM		DBP	NREM		DBP	NREM
	87.8002	0.604167		88.4524	0		85.3006	2.5		91.5653	0.333333
	86.5172	0.958333		88.1542	0.145833		87.0418	1.5		90.1084	0.916667
	87.3968	1.25		86.3713	0.833333		88.7836	1.5		88.8985	0.625
	85.8915	1.16667		86.7103	0.095238		89.1968	1.5625		89.5907	0.208333
	85.5057	1.60417		87.0509	0.708333		86.7091	2.47619		87.832	0.854167
	84.8723	2.14583		84.3045	1.47619		88.2441	1.375		84.7879	1.27083
	82.5318	2.10417		81.1972	1.52778		87.7081	2.35417		82.0697	2.52381
	82.6821	2.625		81.5505	2.26667		86.7717	2.0625		81.8734	2.5625
	85.4571	1.95833		82.1882	2.26667		85.9923	1.89583		83.85	1.4375
	85.8918	1.33333		80.9303	1.80952		84.231	2.5		84.7516	1.54762
	84.8147	1.375		81.2397	2		82.5168	1.97917		83.8084	1.97917
	84.2722	2.45833		83.5282	2.04762		84.1184	2.95833		83.8619	2.14583
NREM vs. Pulse Pressure
	Female-Air			Female-Smoke			Male-Air			Male-Smoke
	PP	NREM		PP	NREM		PP	NREM		PP	NREM
	40.5441	0.604167		44.6568	0		39.6892	2.5		42.3207	0.333333
	41.3127	0.958333		44.5123	0.145833		39.4456	1.5		41.2022	0.916667
	41.5647	1.25		44.3234	0.833333		40.1404	1.5		40.5397	0.625
	41.1916	1.16667		44.0606	0.095238		41.3052	1.5625		41.294	0.208333
	40.0705	1.60417		43.9144	0.708333		41.1132	2.47619		42.0052	0.854167
	39.8099	2.14583		43.0845	1.47619		40.3019	1.375		41.0847	1.27083
	38.5822	2.10417		41.4209	1.52778		40.8798	2.35417		40.4909	2.52381
	38.6799	2.625		43.1915	2.26667		39.9631	2.0625		39.6616	2.5625
	39.6701	1.95833		39.2116	2.26667		40.2612	1.89583		40.2925	1.4375
	41.418	1.33333		42.0079	1.80952		40.7449	2.5		41.9567	1.54762
	40.1945	1.375		41.0508	2		40.6045	1.97917		41.6103	1.97917
	39.7242	2.45833		41.4217	2.04762		40.3428	2.95833		42.202	2.14583
NREM vs. Mean Arterial Pressure
	Female-Air			Female-Smoke			Male-Air			Male-Smoke
	MAP	NREM		MAP	NREM		MAP	NREM		MAP	NREM
	105.336	0.604167		44.6568	0		39.6892	2.5		42.3207	0.333333
	104.624	0.958333		44.5123	0.145833		39.4456	1.5		41.2022	0.916667
	105.6	1.25		44.3234	0.833333		40.1404	1.5		40.5397	0.625
	103.969	1.16667		44.0606	0.095238		41.3052	1.5625		41.294	0.208333
	102.938	1.60417		43.9144	0.708333		41.1132	2.47619		42.0052	0.854167
	102.257	2.14583		43.0845	1.47619		40.3019	1.375		41.0847	1.27083
	99.3837	2.10417		41.4209	1.52778		40.8798	2.35417		40.4909	2.52381
	99.4714	2.625		43.1915	2.26667		39.9631	2.0625		39.6616	2.5625
	102.784	1.95833		39.2116	2.26667		40.2612	1.89583		40.2925	1.4375
	104.115	1.33333		42.0079	1.80952		40.7449	2.5		41.9567	1.54762
	102.437	1.375		41.0508	2		40.6045	1.97917		41.6103	1.97917
	101.648	2.45833		41.4217	2.04762		40.3428	2.95833		42.202	2.14583
Wake vs. Heart Rate
	Female-Air			Female-Smoke			Male-Air			Male-Smoke
	HR	Wake		HR	Wake		HR	Wake		HR	Wake
	363.642	4.1875		391.973	5		321.35	2.0625		343.381	4.619
	371.05	4.0417		387.231	4.8542		327.567	3.1042		339.663	3.9524
	374.337	3.75		376.557	4.0952		334.165	3.1458		333.85	4.2857
	361.686	3.8333		384.993	4.9048		332.058	3.0625		336.325	4.7619
	355.456	3.0208		375.506	4.25		332.857	2.4762		331	4.0238
	354.325	2.8542		362.914	3.5238		330.523	3.125		316.781	3.2381
	350.6	2.5417		347.489	3.4722		329.275	2.4167		307.829	2.4762
	343.675	2.3333		353.4	2.7333		331.025	2.375		309.538	2.5
	354.875	2.2292		337.24	2.4		330.46	2.1458		316.675	3.119
	358.777	3.2083		345.805	3.1429		318.931	1.9583		316.086	2.9722
	353.512	3.0208		341.019	2.8571		309.962	2.875		317.087	2.881
	349.65	2.0833		347.302	2.7619		315.267	1.75		315.765	2.3333
Wake vs. Systolic Blood Pressure
	Female-Air			Female-Smoke			Male-Air			Male-Smoke
	SBP	Wake		SBP	Wake		SBP	Wake		SBP	Wake
	128.343	4.1875		133.109	5		124.989	2.0625		133.885	4.619
	127.83	4.0417		132.667	4.8542		126.488	3.1042		131.311	3.9524
	128.961	3.75		130.695	4.0952		128.923	3.1458		129.437	4.2857
	127.083	3.8333		130.772	4.9048		130.503	3.0625		130.885	4.7619
	125.577	3.0208		130.964	4.25		127.822	2.4762		129.835	4.0238
	124.683	2.8542		127.389	3.5238		128.544	3.125		125.872	3.2381
	121.113	2.5417		122.619	3.4722		128.587	2.4167		122.561	2.4762
	121.362	2.3333		124.742	2.7333		126.734	2.375		121.534	2.5
	125.127	2.2292		121.397	2.4		126.254	2.1458		124.141	3.119
	127.31	3.2083		122.938	3.1429		124.976	1.9583		126.708	2.9722
	125.009	3.0208		122.29	2.8571		123.121	2.875		125.417	2.881
	124.04	2.0833		124.956	2.7619		124.46	1.75		126.063	2.3333
Wake vs. Diastolic Blood Pressure
	Female-Air			Female-Smoke			Male-Air			Male-Smoke
	DBP	Wake		DBP	Wake		DBP	Wake		DBP	Wake
	87.8002	4.1875		88.4524	5		85.3006	2.0625		91.5653	4.619
	86.5172	4.0417		88.1542	4.8542		87.0418	3.1042		90.1084	3.9524
	87.3968	3.75		86.3713	4.0952		88.7836	3.1458		88.8985	4.2857
	85.8915	3.8333		86.7103	4.9048		89.1968	3.0625		89.5907	4.7619
	85.5057	3.0208		87.0509	4.25		86.7091	2.4762		87.832	4.0238
	84.8723	2.8542		84.3045	3.5238		88.2441	3.125		84.7879	3.2381
	82.5318	2.5417		81.1972	3.4722		87.7081	2.4167		82.0697	2.4762
	82.6821	2.3333		81.5505	2.7333		86.7717	2.375		81.8734	2.5
	85.4571	2.2292		82.1882	2.4		85.9923	2.1458		83.85	3.119
	85.8918	3.2083		80.9303	3.1429		84.231	1.9583		84.7516	2.9722
	84.8147	3.0208		81.2397	2.8571		82.5168	2.875		83.8084	2.881
	84.2722	2.0833		83.5282	2.7619		84.1184	1.75		83.8619	2.3333
Wake vs. Pulse Pressure
	Female-Air			Female-Smoke			Male-Air			Male-Smoke
	PP	Wake		PP	Wake		PP	Wake		PP	Wake
	40.5441	4.1875		44.6568	5		39.6892	2.0625		42.3207	4.619
	41.3127	4.0417		44.5123	4.8542		39.4456	3.1042		41.2022	3.9524
	41.5647	3.75		44.3234	4.0952		40.1404	3.1458		40.5397	4.2857
	41.1916	3.8333		44.0606	4.9048		41.3052	3.0625		41.294	4.7619
	40.0705	3.0208		43.9144	4.25		41.1132	2.4762		42.0052	4.0238
	39.8099	2.8542		43.0845	3.5238		40.3019	3.125		41.0847	3.2381
	38.5822	2.5417		41.4209	3.4722		40.8798	2.4167		40.4909	2.4762
	38.6799	2.3333		43.1915	2.7333		39.9631	2.375		39.6616	2.5
	39.6701	2.2292		39.2116	2.4		40.2612	2.1458		40.2925	3.119
	41.418	3.2083		42.0079	3.1429		40.7449	1.9583		41.9567	2.9722
	40.1945	3.0208		41.0508	2.8571		40.6045	2.875		41.6103	2.881
	39.7242	2.0833		41.4217	2.7619		40.3428	1.75		42.202	2.3333
Wake vs. Mean Arterial Pressure
	Female-Air			Female-Smoke			Male-Air			Male-Smoke
	MAP	NREM		MAP	NREM		MAP	NREM		MAP	NREM
	105.336	4.1875		108.19	5		101.836	2.0625		109.238	4.619
	104.624	4.0417		107.787	4.8542		103.503	3.1042		107.466	3.9524
	105.6	3.75		105.83	4.0952		105.54	3.1458		105.9	4.2857
	103.969	3.8333		106.082	4.9048		106.599	3.0625		106.934	4.7619
	102.938	3.0208		106.395	4.25		104.101	2.4762		105.438	4.0238
	102.257	2.8542		103.326	3.5238		105.257	3.125		101.911	3.2381
	99.3837	2.5417		99.2631	3.4722		105.242	2.4167		98.7943	2.4762
	99.4714	2.3333		100.496	2.7333		103.92	2.375		98.344	2.5
	102.784	2.2292		98.9436	2.4		103.147	2.1458		100.611	3.119
	104.115	3.2083		99.4446	3.1429		101.489	1.9583		102.344	2.9722
	102.437	3.0208		99.3105	2.8571		99.5849	2.875		101.274	2.881
	101.648	2.0833		101.853	2.7619		101.188	1.75		101.633	2.3333

## Sheet: Table 3
During exposure
nLF vs. Heart Rate
	Female-Air			Female-Smoke			Male-Air			Male-Smoke
	HR	nLF		HR	nLF		HR	nLF		HR	nLF
	361.952	0.5144		391.226	0.6063		329	0.4505		341.833	0.4987
	368.075	0.4637		388.774	0.614		320.3	0.3713		342.9	0.4937
	376.819	0.4545		381.064	0.5238		330.283	0.3976		338.512	0.4349
	363.629	0.5025		380.117	0.6205		337.067	0.4663		334.925	0.5073
	358.25	0.4622		387.583	0.6096		337.871	0.4628		334.2	0.475
	356.825	0.4685		369.807	0.5402		328.829	0.3409		325.562	0.4199
	350.3	0.4793		359.72	0.5472		329.786	0.3291		312.143	0.4327
	344.525	0.4584		352.5	0.5611		328	0.3644		302.133	0.3324
	349.825	0.504		350.76	0.5728		323.733	0.3168		311.9	0.3934
	357.886	0.5104		342.258	0.5101		325.895	0.3343		319.094	0.4016
	352.057	0.4487		339.752	0.442		315.314	0.3519		318.371	0.4469
	354.538	0.3876		332.587	0.4508		315.233	0.4135		314.633	0.4546
nLF vs. Diastolic Blood Pressure
	Female-Air			Female-Smoke			Male-Air			Male-Smoke
	DBP	nLF		DBP	nLF		DBP	nLF		DBP	nLF
	86.8905	0.5144		88.551	0.6063		90.9963	0.4505		91.5956	0.4987
	86.6474	0.4637		87.4352	0.614		85.2724	0.3713		91.4235	0.4937
	87.3999	0.4545		87.0969	0.5238		87.3958	0.3976		89.7568	0.4349
	86.668	0.5025		86.5413	0.6205		90.2867	0.4663		89.0905	0.5073
	84.8976	0.4622		86.9451	0.6096		90.3373	0.4628		88.7368	0.475
	86.0128	0.4685		85.1696	0.5402		86.392	0.3409		86.5432	0.4199
	82.7631	0.4793		82.4948	0.5472		88.4013	0.3291		83.7363	0.4327
	82.1334	0.4584		82.8613	0.5611		86.7607	0.3644		81.2953	0.3324
	84.6566	0.504		79.5349	0.5728		85.5983	0.3168		82.5728	0.3934
	85.3177	0.5104		82.1012	0.5101		84.8479	0.3343		84.4481	0.4016
	84.3004	0.4487		80.8628	0.442		84.6145	0.3519		85.0723	0.4469
	85.0048	0.3876		81.8573	0.4508		83.711	0.4135		83.0763	0.4546
nLF vs. Pulse Pressure
	Female-Air			Female-Smoke			Male-Air			Male-Smoke
	PP	nLF		PP	nLF		PP	nLF		PP	nLF
	40.5779	0.5144		44.7638	0.6063		40.5811	0.4505		41.4628	0.4987
	40.79	0.4637		45.4782	0.614		38.358	0.3713		42.131	0.4937
	41.5716	0.4545		44.4274	0.5238		38.7933	0.3976		40.7491	0.4349
	41.8145	0.5025		43.6799	0.6205		40.2531	0.4663		40.7965	0.5073
	40.2355	0.4622		47.2123	0.6096		41.6053	0.4628		41.7165	0.475
	39.9302	0.4685		43.1706	0.5402		40.9126	0.3409		41.6679	0.4199
	38.9064	0.4793		42.919	0.5472		41.1811	0.3291		41.314	0.4327
	38.7127	0.4584		42.6192	0.5611		38.8802	0.3644		40.5897	0.3324
	38.8865	0.504		42.7136	0.5728		38.4802	0.3168		39.8168	0.3934
	41.0918	0.5104		40.2988	0.5101		39.4609	0.3343		40.625	0.4016
	41.2082	0.4487		41.7504	0.442		41.2154	0.3519		41.5726	0.4469
	39.7366	0.3876		41.7186	0.4508		39.8775	0.4135		42.5483	0.4546
nLF vs. Mean Arterial Pressure
	Female-Air			Female-Smoke			Male-Air			Male-Smoke
	MAP	nLF		MAP	nLF		MAP	nLF		MAP	nLF
	104.427	0.5144		108.405	0.6063		107.729	0.4505		109.032	0.4987
	104.441	0.4637		107.542	0.614		101.293	0.3713		109.101	0.4937
	105.611	0.4545		106.591	0.5238		103.575	0.3976		106.933	0.4349
	105.076	0.5025		105.36	0.6205		107.143	0.4663		106.206	0.5073
	102.463	0.4622		107.656	0.6096		107.966	0.4628		106.242	0.475
	103.385	0.4685		104.233	0.5402		103.652	0.3409		103.976	0.4199
	99.7943	0.4793		101.349	0.5472		105.919	0.3291		100.861	0.4327
	98.9679	0.4584		101.426	0.5611		103.397	0.3644		98.0737	0.3324
	101.559	0.504		98.2884	0.5728		101.975	0.3168		99.1093	0.3934
	103.326	0.5104		99.6988	0.5101		101.672	0.3343		101.364	0.4016
	102.425	0.4487		99.2561	0.442		101.99	0.3519		102.509	0.4469
	102.368	0.3876		100.319	0.4508		100.137	0.4135		100.894	0.4546

## Sheet: Table 4
During exposure
nLF vs. Wake duration (avg over each 5-min period)
	Female-Air			Female-Smoke			Male-Air			Male-Smoke
	Wake	nLF		Wake	nLF		Wake	nLF		Wake	nLF
	4.1429	0.5144		5	0.6063		2.5667	0.4505		4.6389	0.4987
	4.0417	0.4637		4.8333	0.614		3	0.3713		4.0833	0.4937
	3.75	0.4545		4.0952	0.5238		3.1389	0.3976		4.375	0.4349
	3.8333	0.5025		4.8889	0.6205		3.3611	0.4663		4.7917	0.5073
	3.0208	0.4622		4.5833	0.6096		2.2381	0.4628		4.1458	0.475
	2.8542	0.4685		3.5238	0.5402		3.381	0.3409		3.4167	0.4199
	2.5417	0.4793		3.1667	0.5472		2.6905	0.3291		2.4762	0.4327
	2.3333	0.4584		2.8333	0.5611		2.3333	0.3644		2.7222	0.3324
	2.2292	0.504		3	0.5728		1.1	0.3168		3.3542	0.3934
	2.9524	0.5104		3.3056	0.5101		2.2381	0.3343		2.8542	0.4016
	2.9286	0.4487		2.8571	0.442		2.7143	0.3519		2.9583	0.4469
	2.0833	0.3876		2.6333	0.4508		2.2778	0.4135		2.4167	0.4546

## Sheet: Figure 2
Female Heart rate during exposure
		Filtered Air								Eucalyptus Smoke
	0-5	381.2	397.8	339.8	364	396.4	352.4	320.2	357.333	404.333	419.25	415	416	349.4	337.6	393	401.2
	5-10	370.6	378	332	380	361.6	370	400.8	375.4	372.4	425	394.25	421.4	363.2	347	370	404.6
	11-15	371.8	388.4	388.6	355.4	334.5	393.4	373.4	389.2	384.4	370.6	393.2	364.2	364.2		359.8	399.5
	16-20	356.2	384.4	363.6	351.8		379.6	317.2	379	369.5	408.2	397.4	381.25	367.6		385	386
	21-25	356	380	362	373.4	345.25	370.4	307.8	348.8	348.25	408.4	418.4	368.4	377.4	318	373.4	391.8
	26-30	353.6	380	405.4	340.8	344	369	310.4	331.4		367.6	409.4	334.25	397.2	320	363.75	348.2
	31-35	355.2	379.8	412.4	343	335.8	343.6	302.6	332.4	299	364.333	369.8	361.8	355			335
	36-40	351.6	378.8	363	329.8	350.8	336.8	299	339.6		358.8	339	362.6	371.4			335.2
	41-45	370.8	363.2	339.2	335.8	390.4	332	308.4	399.2	317.333		328.4		391.2		323.667	325.6
	45-50	361.6	388.4	315.8	368.75	392	349.8	316.2	377.667	316.5		319.2	372	386.2	328.333	313	385.4
	51-55	361.4	411.6	323.4	344.4	343	369.6	340.2	334.5	307.4		350.6	319.333	371	318	320.6	400.2
	56-60	350.6	395.6	360.4	339.4	342	367.4	329.8	312	312.6		372.5	333.8	353	331.667	323.8	403.75
Male Heart rate during exposure
		Filtered Air								Eucalyptus Smoke
	0-5	321.6	321.8	306	300.4	367.4	317	309.6	327	367.2	334.6	335.2	350.25	366.6	307.2	323.8	362.2
	5-10	352.2	343.6	295.333	335.6	358.2	323	310.8	301.8	361	334.5	343.4	338.8	334.2	307.8	332.4	365.2
	11-15	370.25	353.6	294.6	319.4	356.4	339.667	348.2	291.2	347.6	313	318	331.4	366	301.4	330.6	362.8
	16-20	324.667	324.4	304.6	299.4	357	390.2	352.4	303.8	360.6	312	319	340.6	366.8	302.4	311.2	378
	21-25		314.8	300.2	313	356.6	408.4	349.8	287.2	339.8	329.6	321	339.2	342.8	305.2	307	363.4
	26-30	297.75	324.5	319	323.333	348.8	382.4	349.4	299	328.6	305.6	308.2	314.6	352.25	294.2	294.6	336.2
	31-35	299	324	367.8	296.6	353.2	372.6	316.6	304.4	322.6	290.6	304.6	310.2		302.6	293.4	330.8
	36-40	320.6	321.4	344.8	326.8	346.4	378	304.2	306	346.2	282.4	304.6	314.4	320.5	297.4	285.4	325.4
	41-45	323.6	314.6	361.333	309.75	339.2	384.6	298.6	312	330.5	290.25	326.6	327	337	304.4	280.4	337.25
	45-50	326.4	320.4	303.4	307.6	342.8	338.4	297.2	315.25	329.8	279	312.2	342.2	363	308	278.4
	51-55	285.2	316.5	303.4	331.8	335	317	304.2	286.6	329.6	278.8	299.6	348	355	298.8	284.4	342.5
	56-60	280.2	319.2	296.6	349	341.4	309.8	327.333	298.6	326	282.6	299	352.8	369.25	305.4	266.667	324.4
Female % Change in Heart rate post-exposure (from pre-exposure)
		Filtered Air								Eucalyptus Smoke
	11-12	11.1083	-6.98751	-6.91429	3.99639	15.5756	14.7705	6.92617	12.9111	17.8853	-16.3161	-6.27488	19.0607	3.18429	-1.45037	-1.97149	15.5696
	12-1	5.43048	-1.62351	-6.14212	0.65349	-11.617	-4.62606	6.44486	-9.25255	-0.44235	-5.77943	-2.37427	9.45581	-9.03937	9.81589	13.0358	-7.90569
	1-2	-3.61022	0.026043	-7.8421	1.49423	1.04067	-1.39013	-3.94559	3.21431	5.15981	0.088802	-5.54166	-6.19679	-9.46582	2.73914	10.7358	-3.68316
	2-3	15.7273	-10.3017	-8.67377	-10.2948	3.19957	-5.5696	-3.41855	2.38695	-3.20072	-5.43568	1.6967	-4.97122	7.50535	4.13545	9.56123	5.63254
	3-4	5.46047	1.67973	-10.5819	0.294777	-3.09057	-12.9082	-7.13334	-10.7861	8.19424	-3.3407	2.90832	-6.3665	-6.14951	-3.89582	5.43074	3.0541
	4-5	-4.17537	-0.22731	-6.49805	-10.265	-5.89964	-12.8896	1.46452	-9.59705	-7.00604	-14.3473	-9.41092	-25.784	15.3531	-5.66376	8.57602	-12.961
	5-6	2.66279	3.92284	-7.6772	0.443348	-9.66873	-3.91379	-1.65954	1.64809	7.91014	-1.42188	1.95194	-2.2429	-11.0164	10.8698	-3.18536	-13.6035
	6-7	9.06658	-1.43833	-0.92241	-16.551	0.428971	0.826787	-5.0939	-10.0685	-5.21372	3	-8.08351	-0.5382	-4.68228	-1.03468	-4.40033	-8.23347
Male % Change in Heart rate post-exposure (from pre-exposure)
		Filtered Air								Eucalyptus Smoke
	11-12	5.97797	-3.00256	5.15431	5.17364	6.21866	20.7551	9.45009	9.92905	-2.29802	9.879	13.4851	1.3268	8.15448	15.3796	19.324	-0.70138
	12-1	-17.4404	-17.8673	-15.0744	-17.1556	1.59866	6.32282	-0.0938	8.41074	-21.3889	-18.2473	-7.3189	-19.0387	-16.9148	3.55606	-7.80865	-4.2431
	1-2	-2.52627	-5.09692	-2.15607	-17.787	0.991423	14.8854	1.19786	4.82513	-7.09925	-4.24892	-5.04833	-13.4524	-5.36183	0.590474	-1.99846	-14.7626
	2-3	6.19304	2.02473	-6.13994	-5.32367	0.252103	-7.97764	-1.64245	2.35277	-3.66618	1.0037	-3.95548	-0.55066	6.876	-3.42133	-0.96957	-6.00291
	3-4	1.35247	-1.08936	1.3468	-5.32233	0.44148	1.62917	4.32899	-7.60851	-1.28142	5.79592	2.60081	-5.98551	-17.7154	-1.18095	-5.87534	-0.36792
	4-5	-3.06172	0.720783	-2.12835	-16.6238	-3.37878	8.57899	8.21769	7.6158	-7.81326	-7.8296	-1.45043	0.01597	-8.37701	-9.09579	5.54126	-13.6169
	5-6	3.32038	-0.77273	5.12189	-5.1149	-2.50007	-9.38761	-12.9245	1.04633	-1.40498	-2.05822	-8.05141	-1.65239	3.61461	10.1403	-2.19139	-1.35909
	6-7	-4.91638	0.716133	-11.2906	-8.07621	-2.19247	-4.08472	-4.75739	5.29233	-3.03776	7.26136	-4.99499	-3.84418	-9.54893	-7.55335	-0.99434	-5.7931
Female Systolic BP during exposure
		Filtered Air								Eucalyptus Smoke
	0-5	129.12	141.072	112.716	132.29	129.67	125.624	126.782	129.467	133.43	135.05	136.228	137.694	137.366	127.734	130.48	126.894
	5-10	123.054	134.01	109.886	129.845	122.73	133.846	137.34	131.926	132.476	137.036	132.988	140.528	135.71	128.13	129.226	125.242
	11-15	118.246	140.142	117.75	125.482	118.575	139.884	136.758	134.85	135.572	127.98	130.872	133.502	133.6		127.798	125.542
	16-20	118.63	135.396	118.618	122.89		132.408	125.718	135.922	131.94	131.26	130.146	132.915	134.664		132.338	122.142
	21-25	119.308	134.342	121.568	131.556	120.972	131.13	120.898	124.838	131.5	137.094	133.814	132.666	136.454	122.44	126.406	127.338
	26-30	117.804	135.782	129.21	123.188	117.418	131.772	122.132	120.156		123.494	133.82	127.55	142.486	123.1	124.63	116.644
	31-35	118.404	132.848	125.65	121.142	112.19	120.062	120.702	117.908	115.585	119.767	126.094	127.248	135.598			111.422
	36-40	122.644	135.63	121.188	119.354	113.556	117.568	121.226	119.732		120.866	119.912	135.718	137.448			109.766
	41-45	123.122	133.244	117.69	118.666	129.618	118.616	125.764	134.3	127.96		114.854		141.626		114.583	107.964
	45-50	123.844	139.03	111.482	123.22	129.802	128.01	131.54	131.553	121.765		114.052	129.32	138.34	124.383	112.598	120.108
	51-55	121.684	137.324	112.234	120.678	119.766	133.646	132.006	122.737	119.338		123.102	123.223	136.4	116.517	115.408	122.042
	56-60	120.894	137.302	117.7	118.708	121.293	131.63	131.598	113.195	121.132		122.48	125.548	136.204	122.38	116.996	129.952
Male Systolic BP during exposure
		Filtered Air								Eucalyptus Smoke
	0-5	133.722	119.852	124.018	118.854	136.144	126.17	118.374	122.78	150.166	131.188	127.91	135.112	127.938	129.102	139.09	130.576
	5-10	138.64	124.814	120.85	130.154	131.834	130.365	113.028	122.218	148.744	128.555	130.692	127.684	120.564	128.692	139.308	126.252
	11-15	143.33	131.122	123.052	125.776	129.518	131.44	127.908	119.236	144.25	123.374	120.772	125.114	130.676	124.478	137.462	129.368
	16-20	134.77	122.94	132.742	120.632	134.684	143.548	135.104	119.604	149.014	122.248	118.87	131.826	133.144	127.192	130.642	134.142
	21-25		118.534	122.556	124.068	132.614	147.716	133.454	115.812	145.04	129.608	120.138	132.844	123.452	130.038	130.845	126.718
	26-30	119.168	119.23	130.558	124.317	133.524	146.85	133.276	121.432	138.752	122.468	117.666	125.156	129.125	125.586	124.372	123.852
	31-35	120.118	118.004	143.336	121.156	137.508	145.844	123.832	118.9	138.102	116.672	112.488	119.27		126.724	122.762	121.908
	36-40	124.408	118.914	136.548	120.11	132.2	147.128	117.346	117.216	143.314	114.068	111.244	124.018	115.19	124.816	120.226	119.394
	41-45	122.58	113.918	143.247	126.5	126.344	145.026	113.144	119.274	136.58	112.505	125.02	126.344	122.566	129.848	119.714	120.55
	45-50	128.784	120.368	130.89	121.872	128.926	135.866	111.764	121.335	140.914	116.2	118.71	132.092	129.43	129.266	120.346
	51-55	121.454	122.485	126.66	120.954	129.462	125.528	117.802	120.62	139.564	112.118	113.39	136.83	127.117	127.418	119.992	126.907
	56-60	118.564	117.636	123.306	136.598	126.22	121.054	125.727	126.576	139.998	116.698	111.778	139.4	132.63	131.158	117.783	119.06
Female % Change in Systolic BP post-exposure (from pre-exposure)
		Filtered Air								Eucalyptus Smoke
	11-12	2.00456	2.16375	-0.01646	8.06199	15.075	11.573	11.0458	12.5206	9.09309	-17.643	-2.92258	16.1603	4.23022	2.1478	6.63786	6.8426
	12-1	1.53351	7.21312	-2.03626	-0.40203	-1.87552	3.11657	3.26858	-3.53099	1.74801	-7.05531	0.261736	3.68873	-1.25945	14.7835	11.8428	-5.43113
	1-2	-3.73984	5.3231	-1.47911	2.78752	15.1484	4.90691	2.63045	5.78338	6.28435	-4.44462	-0.21795	-1.06859	-0.07359	10.8951	11.3063	-0.53272
	2-3	-1.48928	2.26241	0.229419	0.137907	9.31429	5.29343	1.67626	5.11256	-4.0439	-6.96258	1.33809	2.08869	11.4395	6.07801	7.34424	1.55718
	3-4	-2.25183	10.409	-0.80931	0.142605	6.16494	-3.53432	0.834971	-1.76294	1.99349	-7.51381	2.47076	1.81398	6.30088	3.3851	3.2269	0.033893
	4-5	-4.45042	7.58852	-3.41756	0.008363	3.99393	-3.12212	4.70689	3.42848	-3.45412	-10.8701	-7.47131	-9.54825	12.3154	5.21267	3.14627	-9.96225
	5-6	0.146489	5.67404	2.44208	8.59144	2.2817	0.308008	2.1594	6.19387	2.35849	-3.89134	1.84423	0.877683	-3.47311	10.7206	1.63921	-8.80918
	6-7	6.61205	7.45447	3.89414	-6.46481	9.5554	10.8382	-0.22656	-3.73447	-2.96758	-1.16828	0.08904	1.11338	6.2293	5.0088	6.13183	-6.6595
Male % Change in Systolic BP post-exposure (from pre-exposure)
		Filtered Air								Eucalyptus Smoke
	11-12	3.31982	1.08816	0.763587	2.36621	-0.30626	11.3361	3.77848	5.88079	-3.88266	4.87217	0.3134	-5.79091	2.04272	7.18087	5.55647	-0.7611
	12-1	-8.96885	-15.0952	-4.71411	-6.35132	4.44557	3.65969	3.30647	13.1241	-9.18791	-11.7499	-5.7447	-14.4417	-6.15829	4.63098	-9.94237	-0.89882
	1-2	1.25146	0.650796	2.82265	3.98306	5.58113	12.826	8.21343	6.12749	5.63243	-4.72177	2.99145	-5.43545	2.5347	6.62356	-0.6975	-8.78316
	2-3	1.98842	-0.41809	-6.09227	-0.31749	2.90195	0.536464	0.137385	2.93739	4.13755	-3.8302	-3.55869	-0.67562	0.567434	1.43148	1.09313	-0.83015
	3-4	0.238821	-3.76608	0.355956	2.51014	1.91431	6.03761	4.5387	4.0039	1.46183	1.3134	4.2238	-8.37084	-11.6954	2.50149	-2.03535	-1.05341
	4-5	-3.74013	4.75978	-1.47581	1.26403	-1.53428	8.37957	8.79473	11.8399	-1.53085	-6.83346	2.41358	-3.70139	-2.41365	2.03928	0.244818	-6.64271
	5-6	2.07472	-2.5837	3.05489	1.37714	-0.22561	0.301038	-5.42846	8.00147	-1.17956	-1.15762	-2.4266	-1.37909	0.79718	11.2419	-0.97007	9.47526
	6-7	-3.58613	-0.39799	-3.51499	1.78472	-3.61527	3.41632	-1.71184	1.09193	0.765077	-0.14995	2.03573	-5.75591	-4.35335	5.33016	5.8234	-0.58116
Female Diastolic BP during exposure
		Filtered Air								Eucalyptus Smoke
	0-5	90.204	96.2652	76.646	86.48	88.5192	87.3136	87.484	89.4893	92.0203	88.478	92.584	85.6186	92.2422	84.19	87.644	84.842
	5-10	86.546	93.09	75.766	81.3665	81.5704	89.557	93.6168	90.6252	89.9312	86.9672	89.9972	88.6918	90.7302	86.77	87.76	84.386
	11-15	83.236	98.6136	79.966	81.9336	78.315	92.3018	92.552	92.2564	93.253	78.9162	90.8056	83.3028	88.3994		86.916	83.006
	16-20	84.63	92.067	76.702	80.6864		87.9034	87.226	92.0254	90.7523	83.6336	88.5016	83.02	87.8186		89.966	83.28
	21-25	84.404	91.824	80.138	83.8714	82.2715	91.7698	84.242	85.5246	91.537	85.5264	92.7904	80.979	90.3002	83.16	84.586	87.528
	26-30	83.764	93.1664	86.234	80.0182	76.073	90.928	85.4266	83.368		76.5804	93.031	78.7657	95.7396	82.86	85.255	77.9
	31-35	83.41	90.783	81.17	80.4624	74.439	83.8462	83.6764	82.4676	79.9545	77.3653	84.8586	79.0296	90.967			75.008
	36-40	86.328	91.6062	76.83	78.7616	76.8094	83.38	83.2452	84.496		75.1384	82.8748	83.4904	91.9928			74.256
	41-45	87.276	91.5732	77.712	77.2382	85.0376	83.927	86.7786	94.1144	85.6073		79.814		95.7278		77.5	72.292
	45-50	86.49	94.9372	74.604	78.5062	85.9724	88.1104	87.0208	91.4933	83.1285		78.7958	78.166	90.8612	80.3767	74.392	80.792
	51-55	85.352	92.855	75.022	77.5978	79.5614	89.6174	91.8156	86.6963	82.4124		84.5984	72.7183	90.0554	78.4833	77.244	83.166
	56-60	84.992	95.2682	79.208	77.688	82.5305	87.9974	87.9584	78.535	83.6918		83.862	77.5326	90.0814	83.5167	76.878	89.135
Male Diastolic BP during exposure
		Filtered Air								Eucalyptus Smoke
	0-5	95.226	82.802	82.056	79.864	93.1208	82.17	81.386	85.78	97.828	88.656	88.194	89.436	91.422	91.262	94.918	90.806
	5-10	98.916	87.614	79.1067	90.454	90.1738	85.79	77.816	86.464	97.644	87.655	89.774	85.714	85.784	90.654	95.41	88.232
	11-15	103.138	91.1	81	85.456	89.551	87.8167	88.634	83.574	93.774	81.95	81.37	85.028	95.256	89.026	93.782	91.002
	16-20	95.4767	85.508	88.406	80.124	91.812	96.85	92.944	82.454	97.77	82.472	81.778	88.1	95.746	90.614	87.576	92.67
	21-25		81.7	79.786	85.57	90.2356	98.65	91.768	79.254	93.444	87.398	82.95	86.378	86.64	89.822	88.51	87.514
	26-30	84.585	83.0225	86.882	87.2333	91.3436	96.73	91.82	84.336	89.526	81.674	79.65	82.396	91.245	85.806	82.934	85.072
	31-35	85.636	80.766	99.358	80.314	93.4824	97.204	83.822	81.082	89.284	77.902	76.326	79.304		86.366	82.646	82.66
	36-40	89.25	81.172	93.816	80.122	90.4038	99.488	80.262	79.66	92.592	75.874	75.152	83.474	80.455	84.966	80.096	82.378
	41-45	87.13	77.16	100.88	81.835	87.5936	96.388	77.012	79.94	87.075	75.7525	85.508	83.6	87.026	87.928	79.858	84.0525
	45-50	88.612	82.408	85.094	80.156	90.4682	87.022	76.758	83.33	89.986	77.7033	80.268	86.402	91.058	88.018	79.826
	51-55	80.92	80.565	83.75	83.448	87.9752	80.402	81.292	81.782	88.888	73.056	76.136	88.6	88.9133	87.39	78.784	88.7
	56-60	79.994	78.846	81.062	94.43	87.6534	77.786	85.41	87.766	88.69	77.592	75.692	90.418	91.5675	88.692	77.1333	81.11
Female % Change in Diastolic BP post-exposure (from pre-exposure)
		Filtered Air								Eucalyptus Smoke
	11-12	4.06268	-2.57235	-5.33079	5.86506	14.3253	12.4703	11.8341	13.6934	7.33303	-17.6869	-4.50914	14.4692	5.0435	4.80095	4.43842	7.63618
	12-1	1.7024	2.35992	-3.91054	0.955071	4.24099	2.4556	1.60371	-0.71223	-4.72581	-6.66005	-2.12304	2.50259	0.304062	17.4259	7.32215	-8.4461
	1-2	-3.85551	0.995947	-1.37359	3.05204	18.6836	3.98312	1.00418	7.24045	4.96681	-1.62363	-1.8808	-1.78012	-1.36527	10.6342	10.0347	-3.3405
	2-3	3.39697	-0.99625	-3.51784	-3.25371	12.3209	3.08847	1.37084	7.96415	-2.30492	-1.83661	3.15224	-2.24507	12.5231	2.62897	5.06731	1.44928
	3-4	1.49444	4.27452	-2.99581	-3.00858	6.92064	-3.22122	2.28565	0.292184	3.46974	-2.94779	-0.25647	-1.79721	2.93822	2.99684	1.5286	-2.38878
	4-5	-4.15434	2.93413	-5.55905	-3.96896	4.13852	-4.45712	5.34092	1.30574	-6.16613	-9.90648	-9.9205	-12.1992	10.9934	2.54122	2.73087	-10.7317
	5-6	-1.22212	3.11615	-2.22364	4.89034	2.07361	-1.20229	1.9242	5.50019	0.570896	-1.58368	2.08333	-0.85565	-8.44759	11.3802	-2.62362	-9.8084
	6-7	6.8684	3.8574	1.61181	-11.8685	4.60177	5.23479	0.419982	-1.36535	-2.90181	1.77481	-1.18913	-1.33091	4.08887	1.13465	1.26097	-5.74401
Male % Change in Diastolic BP post-exposure (from pre-exposure)
		Filtered Air								Eucalyptus Smoke
	11-12	2.75908	-0.74142	1.73884	2.13527	-3.07943	12.4049	2.33958	3.74441	-7.40662	5.63218	2.26512	-6.81924	2.7887	5.90524	5.52984	-3.01422
	12-1	-12.6619	-17.015	-9.13854	-10.8494	2.70826	3.79762	0.834846	10.632	-14.7435	-14.3205	-8.98047	-14.445	-11.1879	4.09485	-12.4017	-4.14132
	1-2	-1.74829	-0.39477	3.78333	-2.95726	3.53261	12.2537	4.84416	4.8442	2.20561	-7.42424	1.03601	-5.66491	4.11447	5.53556	-1.64279	-9.3685
	2-3	2.36306	2.65676	-6.70892	-2.39368	0.683028	-0.68074	-1.61253	1.72815	2.53501	-3.82718	-3.38918	2.3637	3.17079	0.024355	1.0005	-1.96652
	3-4	-0.35323	-2.75946	0.485092	-1.35498	0.840038	4.73186	4.38966	0.202352	-1.50504	3.31058	4.25981	-7.30397	-15.5738	0.992856	-2.73133	-1.31807
	4-5	-6.07176	2.84098	-0.71504	-7.17573	-2.25721	6.01171	9.45365	11.702	-3.06051	-10.3854	2.12541	-3.32711	-2.08159	0.41627	-1.39385	-8.03851
	5-6	1.67777	-2.14464	5.26752	-4.77882	-3.40833	-3.15414	-8.71048	2.77636	-1.62222	-2.26294	-4.97901	0.94978	0.895559	9.64057	-1.68663	6.71051
	6-7	-4.56002	1.62088	-4.62836	-3.21303	-4.07761	-1.04683	-3.00958	-4.42588	0.81072	1.67502	2.1542	-4.57916	-4.94499	0.663312	5.4984	-1.02604
Female Pulse Pressure during exposure
		Filtered Air								Eucalyptus Smoke
	0-5	38.92	44.8104	36.072	45.812	41.1508	38.3106	39.2988	39.9783	41.4083	46.5722	43.6454	52.0746	45.1222	43.544	42.834	42.054
	5-10	36.506	40.9234	34.12	48.4785	41.16	44.2884	43.7248	41.3004	42.5472	50.0684	42.9865	51.837	44.9796	41.36	41.466	40.854
	11-15	35.01	41.5296	37.788	43.5484	40.261	47.5792	44.2072	42.5946	42.3198	49.0628	40.0652	50.1962	45.1998		40.882	42.538
	16-20	33.996	43.329	41.922	42.2034		44.5042	38.492	43.8948	41.1887	47.626	41.6442	49.8948	46.8432		42.37	38.8575
	21-25	34.904	42.5174	41.43	47.685	38.7002	39.3594	36.6534	39.3148	39.9627	51.565	41.026	51.688	46.1538	39.29	41.82	39.81
	26-30	34.04	42.6152	42.978	43.1682	41.3424	40.8428	36.707	36.7858		46.9132	40.7888	48.7843	46.7462	40.24	39.375	38.744
	31-35	34.998	42.0642	44.484	40.6806	37.7516	36.216	37.0234	35.4398	35.6305	42.398	41.2352	48.219	44.631			36.412
	36-40	36.316	44.0238	44.36	40.5892	36.7448	34.1874	37.9818	35.2362		45.7302	37.0364	52.2284	45.4564			35.506
	41-45	35.846	41.6726	39.978	41.4254	44.5826	34.6862	38.9844	40.1858	42.355		35.0404		45.8988		37.09	35.674
	45-50	37.354	44.0926	36.878	44.7125	43.8294	39.8988	44.5192	40.0593	38.6395		35.2564	51.155	47.4778	44.0067	38.204	39.316
	51-55	36.332	44.4678	37.21	43.0808	40.2064	44.0288	40.1886	36.042	36.9236		38.5034	50.5017	46.346	38.0367	38.164	38.88
	56-60	35.874	42.0198	38.204	41.0022	38.7608	43.6328	43.6388	34.6615	37.4168		38.618	47.9942	46.1228	38.8633	40.122	40.815
Male Pulse Pressure during exposure
		Filtered Air								Eucalyptus Smoke
	0-5	38.498	37.048	41.966	38.992	43.022	43.998	36.9898	37	52.34	42.534	39.72	45.68	36.514	37.842	44.17	39.766
	5-10	39.72	37.198	41.7433	39.7	41.66	44.5755	35.214	35.754	51.1	40.9	40.918	41.972	34.778	38.032	43.896	38.022
	11-15	40.195	40.024	42.052	40.32	39.97	43.6233	39.2748	35.664	50.478	41.428	39.404	40.086	35.424	35.45	43.684	38.364
	16-20	39.2867	37.434	44.332	40.506	42.872	46.7014	42.1596	37.15	51.244	39.776	37.092	43.728	37.396	36.58	43.064	41.472
	21-25		36.832	42.768	38.494	42.382	49.0682	41.6884	36.56	51.598	42.212	37.19	46.468	36.814	40.216	42.3375	39.206
	26-30	34.5825	36.21	43.68	37.0833	42.184	50.122	41.4556	37.098	49.224	40.796	38.016	42.762	37.8775	39.784	41.436	38.782
	31-35	34.484	37.24	43.974	40.846	44.026	48.6406	40.0098	37.818	48.816	38.772	36.164	39.966		40.358	40.116	39.244
	36-40	35.162	37.74	42.734	39.99	41.798	47.6414	37.081	37.558	50.722	38.194	36.096	40.546	34.735	39.852	40.13	37.018
	41-45	35.448	36.756	42.3667	44.6625	38.748	48.639	36.1336	39.336	49.5075	36.7525	39.512	42.746	35.542	41.922	39.858	36.5
	45-50	40.17	37.96	45.798	41.714	38.46	48.845	35.0096	38.0025	50.928	38.4967	38.444	45.69	38.37	41.246	40.522
	51-55	40.534	41.9225	42.908	37.508	41.488	45.128	36.5098	38.838	50.682	39.064	37.254	48.232	38.2033	40.03	41.21	38.2075
	56-60	38.574	38.79	42.244	42.168	38.564	43.2704	40.3197	38.812	51.308	39.106	36.088	48.982	41.0625	42.466	40.6533	37.95
Female % Change in Pulse Pressure post-exposure (from pre-exposure)
		Filtered Air								Eucalyptus Smoke
	11-12	-2.31369	14.0673	11.8291	12.2	16.7106	9.79663	9.23603	10.0137	13.1662	-17.5612	0.887497	19.2042	2.61754	-3.22425	18.5946	5.24006
	12-1	1.16189	19.2967	2.28351	-2.91916	-14.2079	4.43023	7.4269	-9.2602	16.4266	-7.78981	5.82442	5.81451	-4.42976	9.24667	22.0941	1.14533
	1-2	-3.50662	16.054	-1.71135	2.30884	7.68783	6.75608	7.22965	2.92793	9.24594	-9.31567	3.45361	0.31746	2.81218	22.8049	14.24	5.07265
	2-3	-10.7018	10.0615	8.96532	12.0619	2.83727	9.87335	2.33204	-5.30165	-3.52579	-15.443	-2.50253	15.3166	9.20378	13.7184	12.2167	1.77778
	3-4	-9.53327	26.1174	4.11449	6.13139	-0.0285	-4.17742	-11.1204	-5.9082	-1.27681	-15.3516	9.03479	8.91821	13.3264	4.25261	6.98174	4.98715
	4-5	-4.79696	19.4157	1.18184	7.66602	3.70569	-0.52142	3.20887	7.84817	2.80941	-12.609	-1.59287	-4.46904	15.1711	11.0183	4.11144	-8.26679
	5-6	3.07986	11.9444	13.2976	15.7451	2.77325	3.46764	2.84187	7.62936	6.46204	-8.32522	1.3232	4.02865	7.48072	9.31514	11.6153	-6.6393
	6-7	6.04366	16.6667	9.10228	5.34504	21.5342	23.2294	2.47566	-8.62636	-3.11594	-6.65098	3.35037	5.90076	10.8557	13.6752	18.1075	-8.5988
Male % Change in Pulse Pressure post-exposure (from pre-exposure)
		Filtered Air								Eucalyptus Smoke
	11-12	4.69496	5.26585	-1.22487	7.5266	6.33239	9.01756	7.00637	10.704	3.45821	3.30077	-3.42092	-3.74593	0.382723	10.3885	5.61173	4.74614
	12-1	0.106101	-10.5629	5.68182	4.19947	8.43039	3.39062	8.69796	18.9224	2.50721	-6.06061	1.33129	-14.3808	6.25169	5.87214	-4.66813	6.78961
	1-2	8.11331	3.02352	0.933238	19.8242	10.3215	13.9912	15.4953	9.1257	12.3394	0.971136	7.05416	-4.98339	-0.77101	9.12312	1.16544	-7.39096
	2-3	1.14535	-6.88195	-4.82091	4.27922	8.00964	3.02741	4.11641	5.86038	7.17437	-3.91075	-3.84518	-6.37343	-5.06131	4.67576	1.2615	1.99886
	3-4	1.58904	-6.06729	0.071599	11.2393	4.426	8.63275	4.86458	12.8288	7.08372	-2.75591	4.17442	-10.4181	-2.018	6.07991	-0.56098	-0.31429
	4-5	1.75249	9.12547	-3.04348	21.3119	0.103252	13.4739	7.31642	12.125	1.40717	0.718276	3.02706	-4.39197	-3.17287	5.90551	3.83519	-3.17284
	5-6	2.94993	-7.79363	-1.48022	17.5233	7.14654	7.90142	2.26606	21.2918	-0.25522	1.18702	3.32805	-6.05627	0.60208	15.009	0.515464	16.6456
	6-7	-1.27756	-4.94306	-0.88757	14.6633	-2.57318	13.593	1.22205	14.3628	0.696629	-4.05229	1.75486	-8.08946	-2.86988	17.1861	6.52229	0.571919

## Sheet: Figure 3
Female REM duration during exposure
		Filtered Air								Eucalyptus Smoke
	0-5	0	0	0	0	0	0	1.66667	0	0	0	0	0	0	0	0	0
	5-10	0	0	0	0	0	0	0	0	0	0	0	0	0	0	0	0
	11-15	0	0	0	0	0	0	0	0	0	0.5	0	0	0	0	0	0
	16-20	0	0	0	0	0	0	0	0	0	0	0	0	0	0.333333	0	0
	21-25	0	0.666667	0.5	0	1.83333	0	0	0	0	0	0	0.333333	0	0	0	0
	26-30	0	0	0	0	0	0	0	0	0	0	0	0	0	0	0	0
	31-35	0	1.66667	0	0	0	0	1.16667	0	0	0	0	0	0	0	0	0
	36-40	0	0	0	0	0	0	0	0.333333	0	0	0	0	0	0	0	0
	41-45	0	2	0.333333	1.66667	0	0.166667	2.33333	0	0	0	0	0	0	0	1.66667	0
	45-50	0	0.666667	0.166667	0	0.5	0.666667	1.66667	0	0	0	0.333333	0	0	0	0	0
	51-55	0	0	0.666667	0.333333	0	0	3.83333	0	0	0	0.666667	0.333333	0	0	0	0
	56-60	0	0	0.833333	2.16667	0.666667	0	0	0	0	0	0.333333	0.666667	0	0.333333	0	0
Male REM duration during exposure
		Filtered Air								Eucalyptus Smoke
	0-5	0	0	1.5	0	0	0	1	0	0	0	0	0	0	0	0	0
	5-10	0	0	0	0	0	0	0	0	0	0	0	0	0	0	0	0
	11-15	0	0	0	0	0	0	0	1.83333	0	0	0	0	0	0	0	0
	16-20	0	0	0.666667	0	0	0	0	0.166667	0	0	0	0	0	0	0	0
	21-25	0	0	0	0.333333	0	0	0	0	0	0	0	0	0	0	0	0
	26-30	0.333333	0	0.833333	0.666667	0	0	0	1.5	0	0	0	0	0	2.16667	0	0
	31-35	1.83333	0	0	0	0	0	0	0	0	0	0	0	0	0	0	0
	36-40	0.833333	0	0	2.83333	0	0	0	0.833333	0	0	0	0	0	0	0	0
	41-45	1.83333	0	0	2.16667	0	0	0	1.33333	0	0	0	0	0	0.833333	0	0
	45-50	1.83333	0.166667	0.5	0	0	0	0	0	0	0	0	0	0	0	1.33333	0
	51-55	0	0	0.666667	0	0	0	0.5	0	0	0	0	0	0	0.5	0	0
	56-60	0	0	0	0	0	0.333333	1.83333	0.166667	0	0	0	0	0	1.5	0	0
Average REM duration - First 30 min of exposure
		Filtered Air								Eucalyptus Smoke
	Female	0	0.666667	0.5	0	1.83333	0	1.66667	0	0	0.5	0	0.333333	0	0.333333	0	0
	Male	0.333333	0	3	1	0	0	1	3.5	0	0	0	0	0	2.16667	0	0
Female Change in REM duration (post-exposure minus pre-exposure)
		Filtered Air								Eucalyptus Smoke
	11-12	-0.67	-2.5	-0.17	-2	-1	-4	1.16	-4.67	-6.67	1.67	0.66	-1	-3	1.33	-0.34	-1.83
	12-1	2.67	4.17	-3.33	0.33	4	2	-0.33	2.83	-0.83	-1	-0.17	-2.33	1.84	-1.83	1.66	0
	1-2	-2.16	-1.83	1.34	-3	3.5	0.17	-2	-1.5	3.33	1.17	0.67	1	-0.66	3.17	0	-0.33
	2-3	-6	2.83	-1	-2	-3.83	0.17	-0.84	0.83	0.33	-2.84	0.84	-0.67	1.5	-1.83	0	-2.34
	3-4	3	-3.83	0	-1.84	-1.34	3.5	-0.83	2.67	-1.33	-1.16	1.17	0	-3.17	2	0.33	3.5
	4-5	-2.5	-1	2.17	-0.84	2.67	-0.67	-0.33	1.66	3.5	0.5	-1.33	2	-2.17	-1.67	-3.33	2.83
	5-6	-3	-1.33	0.5	0.34	-0.84	2	2.5	2	-2.83	-0.33	-1.67	-0.33	1.67	0.83	0.33	0.83
	6-7	-2.83	0.16	-1.5	3.83	-2.17	-1.16	1.5	3	4.16	1	-2	-2.5	-0.5	-0.5	0.33	0.5
Male Change in REM duration (post-exposure minus pre-exposure)
		Filtered Air								Eucalyptus Smoke
	11-12	-1.5	-0.5	-2	-3	0	-2.33	0.34	1	0	-0.5	-3	-0.17	1	-2.33	0.67	1.67
	12-1	5.5	0	2.83	6.5	2.16	1.67	5.67	2.67	2.83	1.5	2	0.33	2.5	3.5	-0.84	-2.67
	1-2	-0.16	0.67	1.67	3.33	0.83	1.5	1.33	-5.83	2.83	0	2.67	2.67	2.5	4.33	-3.17	-2.66
	2-3	1.83	-0.17	-0.66	3.16	0	4	2.83	-4.84	0.83	-0.33	-2	-1.17	-2.67	-5.83	-1.16	2
	3-4	3.83	-1.83	-3.5	-2.83	3	-0.33	-3.66	-0.17	0.33	-0.5	0.33	-0.5	1.67	4	0.83	-2
	4-5	-1.34	-0.83	0.33	-3	4.34	0	-2	-1.16	-3.16	0.83	4	0.5	3.84	2	-2	1
	5-6	-4	0.17	2.83	-4.5	4	3.33	1.5	-1.33	-4	-0.67	1.33	1.16	-1.67	2.5	-1.34	0.84
	6-7	1.83	0	4	-1.5	-1	-0.33	-3	-0.83	5.83	0.34	2.17	0.17	2	3	2.5	-0.16
Female NREM duration during exposure
		Filtered Air								Eucalyptus Smoke
	0-5	0	0	2.5	0	0	0	1.83333	0.5	0	0	0	0	0	0	0	0
	5-10	0	0	2.5	0	3.5	0	1	0.666667	0	0	0	0	0	0	0.833333	0.333333
	11-15	0.333333	1.33333	0	3.5	4.33333	0	0.5	0	0	2.33333	0	2	0.5	0	1	0
	16-20	0	0.333333	1.5	2	0.333333	0	4.33333	0	0	0.333333	0	0.333333	0	3	0	0
	21-25	0	0.833333	2.33333	0	1.16667	0.666667	5	2.83333	0	0	0	1.16667	1	3.5	0	0
	26-30	0	1	0	3.83333	3.66667	3	3.16667	2.5	0	2	0	3.66667	0	0.666667	0	4
	31-35	0	0.333333	0	2.83333	4.66667	3.83333	1.66667	3.5	0	2	0	2.5	0	0	0	4.66667
	36-40	0	1	2.33333	3.83333	3.33333	4	4.33333	2.16667	0	2.66667	2.33333	2.5	0	1.83333	0	3.83333
	41-45	0.5	2	3.66667	2	0.5	4.33333	2.66667	0	0	0	3.66667	1.5	0	0.833333	2.83333	4.83333
	45-50	0	0.5	4.83333	2.16667	0.833333	0	2.33333	0	0	0	3.5	2.83333	0	1.5	4.83333	0
	51-55	0	0	3.16667	3.33333	3.16667	0	0	1.33333	0	0	0.5	4.66667	0	4.33333	4.5	0
	56-60	1.33333	0	1.5	2.83333	3.5	1.66667	3.83333	5	0	0	3.5	2.5	0	4.33333	4	0
Male NREM duration during exposure
		Filtered Air								Eucalyptus Smoke
	0-5	1.5	3.5	1.5	3	0	3.83333	3.16667	3.5	0	0.5	0	0	0	0	0	2.16667
	5-10	0	0.666667	4.33333	0	0	0	3.83333	3.16667	0.5	0.166667	0	0.666667	0	3.33333	0	2.66667
	11-15	0	0	4.66667	1.83333	0.5	1.83333	0	3.16667	0	0.666667	0	0	0	3.5	0	0.833333
	16-20	0	3.16667	1.33333	5	0	0.666667	0	2.33333	0	0.333333	0	0.5	0	0.833333	0	0
	21-25	0	4.83333	4.33333	2.66667	0	0.5	0	5	0.5	0	0	0	0	2.66667	0	3.66667
	26-30	2.66667	2.5	0.333333	2.33333	0	0	0	3.16667	0.333333	1.16667	0	2.5	0	2.16667	0.833333	3.16667
	31-35	2.83333	5	0	4.5	0	0	1.5	5	0	3.5	2.16667	2.33333	3.33333	2.66667	3.16667	3.83333
	36-40	3.83333	4	0	2.16667	0	0	2.33333	4.16667	0	4.16667	0	1.33333	3	4.16667	4	3.83333
	41-45	2	5	0	1.16667	0	0	5	2	0	4.16667	0	0	0	1.83333	3.83333	1.66667
	45-50	0.666667	2.83333	3.16667	5	0	4.33333	3.83333	0.166667	0	4.16667	0.833333	0	0	3.33333	2.5	5
	51-55	2.16667	2.5	2.33333	1	0	4.33333	1.66667	1.83333	0	4.66667	0.833333	0	1.5	4	1.83333	3
	56-60	4.66667	4.66667	3.83333	0	0	4.66667	1.83333	4	1.83333	3.83333	1.83333	0	0	2.16667	3.16667	4.33333
Average NREM duration - First 30 min of exposure
		Filtered Air								Eucalyptus Smoke
	Female	0.333333	3.5	8.83333	9.33333	13	3.66667	15.8333	6.5	0	4.66667	0	7.16667	1.5	7.16667	1.83333	4.33333
	Male	4.16667	14.6667	16.5	14.8333	0.5	6.83333	7	20.3333	1.33333	2.83333	0	3.66667	0	12.5	0.833333	12.5
Female Change in NREM duration (post-exposure minus pre-exposure)
		Filtered Air								Eucalyptus Smoke
	11-12	-3.34	3	-1.16	-1.17	-5.5	-5.66	2.34	-7.67	-2.5	9	5.67	-10.33	-1.17	0.83	0	-8.5
	12-1	-3	-3.5	1	-1.67	9.84	-2.67	-0.83	3	6.84	3.17	2.17	1.34	0.83	1.16	-5.67	8.5
	1-2	6.16	1.34	-0.67	1.83	-3	-3.84	7.17	-1.17	-3.5	-4.83	2.66	6	6.67	1	0.17	2.83
	2-3	1.5	1	0.84	9.5	0.5	-1	1.33	-4.84	4.67	0.83	-5	1.83	-7.84	-0.16	-3.67	-0.5
	3-4	-3.84	4.17	0.17	-1.33	2.33	1.34	4.67	5.34	-0.84	3.83	-4.66	0.16	5.34	1.83	-0.17	-1.33
	4-5	3.5	3.33	2.84	6.83	5.17	6.67	-1.17	4.83	6.83	0.83	8.33	7.67	-10.17	1	-0.83	10
	5-6	2	1.83	1.17	-2.66	4.17	-0.67	3.66	-2.34	-0.17	1.67	2.83	-6.84	6.83	-8	-0.83	6.83
	6-7	-1	-1.83	-3.17	4.17	-2.16	0.34	2.17	4.34	3.5	-3.33	2.67	0.5	2.33	3.33	6.34	3.5
Male Change in NREM duration (post-exposure minus pre-exposure)
		Filtered Air								Eucalyptus Smoke
	11-12	-2.33	-1.66	-5	-5.84	-0.83	-7	-4.33	-1.5	1.33	-8.83	-7.84	-0.83	-4.16	-5.16	-4.16	-1.83
	12-1	6	14	7.33	2.5	-0.5	0	-2.17	-2.33	11.33	7.67	9.17	16.33	8.17	-3.16	9.83	2.67
	1-2	1.83	0	-2.33	-2.33	-2.34	-1	2.83	4.67	-3	2.16	0.5	6.5	-0.33	-3	2.5	7.67
	2-3	-1.17	-6.33	4.5	1.83	4.33	3.66	6	5.84	-0.5	0	1.5	-8.67	-3.33	8.5	-1.67	0.17
	3-4	-3.84	4	1.33	-1.5	0.67	1	3	4.83	1.33	-5.33	-6.5	-5.17	8.33	1	5.17	-1.66
	4-5	2.67	-3.33	-3	5.83	-1.66	-3.33	-6.33	-2.17	4.83	1.67	-7	-7.5	1.17	3.83	-1	7
	5-6	2.33	-0.17	-4.67	5.17	-2	7.5	4.5	2.16	-2.17	0.33	4.5	-2.83	-1.33	-7	0.5	-4.17
	6-7	2	-2.66	2.33	1	3.16	-0.17	5	-2	1.17	-8.17	-0.33	0.5	1.67	2.84	0.17	2.16
Female Wake duration during exposure
		Filtered Air								Eucalyptus Smoke
	0-5	5	5	2.5	5	5	5	1.5	4.5	5	5	5	5	5	5	5	5
	5-10	5	5	2.5	5	1.5	5	4	4.33333	5	5	5	5	5	5	4.16667	4.66667
	11-15	4.66667	3.66667	5	1.5	0.666667	5	4.5	5	5	2.16667	5	3	4.5	5	4	5
	16-20	5	4.66667	3.5	3	4.66667	5	0.666667	5	5	4.66667	5	4.66667	5	1.66667	5	5
	21-25	5	3.5	2.16667	5	2	4.33333	0	2.16667	5	5	5	3.5	4	1.5	5	5
	26-30	5	4	5	1.16667	1.33333	2	1.83333	2.5	5	3	5	1.33333	5	4.33333	5	1
	31-35	5	3	5	2.16667	0.333333	1.16667	2.16667	1.5	5	3	5	2.5	5	5	5	0.333333
	36-40	5	4	2.66667	1.16667	1.66667	1	0.666667	2.5	5	2.33333	2.66667	2.5	5	3.16667	5	1.16667
	41-45	4.5	1	1	1.33333	4.5	0.5	0	5	5	5	1.33333	3.5	5	4.16667	0.5	0.166667
	45-50	5	3.83333	0	2.83333	3.66667	4.33333	1	5	5	5	1.16667	2.16667	5	3.5	0.166667	5
	51-55	5	5	1.16667	1.33333	1.83333	5	1.16667	3.66667	5	5	3.83333	0	5	0.666667	0.5	5
	56-60	3.66667	5	2.66667	0	0.833333	3.33333	1.16667	0	5	5	1.16667	1.83333	5	0.333333	1	5
Male Wake duration during exposure
		Filtered Air								Eucalyptus Smoke
	0-5	3.5	1.5	2	2	5	0.166667	0.833333	1.5	5	4.5	5	5	5	5	5	2.83333
	5-10	5	4.33333	0.666667	5	5	1.83333	1.16667	1.83333	4.5	4.83333	5	4.33333	5	1.66667	5	2.33333
	11-15	4	5	0.333333	3.16667	4.5	3.16667	5	0	5	4.33333	5	5	5	1.5	5	4.16667
	16-20	2.83333	1.83333	3	0	5	4.33333	5	2.5	5	4.66667	5	4.5	5	4.16667	5	5
	21-25	0.333333	0.166667	0.666667	2	5	4.5	5	0	4.5	5	5	5	5	2.33333	5	1.33333
	26-30	1.33333	2.5	3.83333	2	5	5	5	0.333333	4.66667	3.83333	5	2.5	4.66667	0.666667	4.16667	1.83333
	31-35	0.333333	0	5	0.5	5	5	3.5	0	5	1.5	2.83333	2.66667	1.66667	2.33333	1.83333	1.16667
	36-40	0.333333	1	5	0	5	5	2.66667	0	5	0.833333	5	3.66667	2	0.833333	1	1.16667
	41-45	1.16667	0	2.66667	1.66667	5	5	0	1.66667	5	0.833333	5	5	5	2.33333	1.16667	2.5
	45-50	2.5	2	1	0	5	0.666667	1.16667	3.33333	5	0.833333	4.16667	5	5	1.66667	1.16667	0
	51-55	2.83333	2.5	2	4	5	0.666667	2.83333	3.16667	5	0.333333	4.16667	5	3.5	0.5	3.16667	2
	56-60	0.333333	0.333333	1.16667	5	5	0	1.33333	0.833333	3.16667	1.16667	3.16667	5	5	1.33333	1.83333	0.666667
Average Wake duration - First 30 min of exposure
		Filtered Air								Eucalyptus Smoke
	Female	29.6667	25.8333	20.6667	20.6667	15.1667	26.3333	12.5	23.5	30	24.8333	30	22.5	28.5	22.5	28.1667	25.6667
	Male	17	15.3333	10.5	14.1667	29.5	19	22	6.16667	28.6667	27.1667	30	26.3333	29.6667	15.3333	29.1667	17.5
Female Change in Wake duration (post-exposure minus pre-exposure)
		Filtered Air								Eucalyptus Smoke
	11-12	3.83	-0.5	1.33	3.17	5.33	8.66	-4.5	11.17	9.17	-9	-6.33	11.33	1.17	-5.17	-3.17	7.33
	12-1	0.33	-0.66	2.33	1.34	-13.84	0.67	1.17	-5.83	-6	-2.17	-2	1	-2.67	0.67	4	-8.5
	1-2	-4	0.5	-0.67	1.17	-0.5	3.67	-5	2.67	0.17	3.66	-3.33	-7	-6	-1.17	-0.16	-2.5
	2-3	4.5	-3.84	-4	-4.5	3.33	0.84	-0.5	1.67	-5	2	4.17	-1.16	6.34	2	3.66	2.84
	3-4	0.84	-0.34	-0.17	3.17	-1	-4.83	-5.33	-8.5	2.17	-2.67	3.5	-0.17	-2.17	-3.83	-0.16	-2.16
	4-5	-1	-2.33	-5	-6	-7.84	-6	1.5	-6.5	-10.33	-1.17	-7	-9.67	12.34	0.66	4.17	-12.83
	5-6	1	-0.5	-1.67	2.34	-3.33	-1.33	-8	0.34	3	-1.34	-1.17	7.17	-8.5	7.17	0.5	-7.67
	6-7	3.83	1.67	4.67	-8	4.33	0.84	-3.67	-7.34	-7.67	2.33	-0.67	2	-1.83	-2.83	-10.67	-4
Male Change in Wake duration (post-exposure minus pre-exposure)
		Filtered Air								Eucalyptus Smoke
	11-12	0.83	-0.84	4	5.83	0.83	9.33	4	0.5	-4.33	6.33	7.84	-2	3.17	7.5	3.5	0.16
	12-1	-11.5	-14	-10.17	-9	-1.67	-1.67	-3.5	-0.33	-13	-7.84	-11.17	-16.67	-10.66	-0.33	-9	0
	1-2	-1.67	-0.67	0.66	-1	1.5	-0.5	-4.17	1.17	0.17	-2.16	-3.16	-9.16	-2.17	-1.33	0.66	-5
	2-3	-0.66	6.5	-3.83	-5	-4.33	-7.66	-8.83	-1	-0.33	0.34	0.5	9.83	6	-2.67	2.83	-2.16
	3-4	0	-2.17	2.17	4.33	-3.66	-0.67	0.67	-4.67	-1.67	5.83	3.17	5.67	-10	-5	-6	3.67
	4-5	-1.33	4.16	2.67	-2.83	-2.66	3.34	8.33	3.33	-1.67	-2.5	3	7	-5	-5.83	3	-8
	5-6	1.67	0	1.84	-0.66	-2	-10.83	-6	-0.83	6.17	0.34	-5.84	1.67	3	4.5	0.83	3.33
	6-7	-3.83	2.66	-6.33	0.5	-2.16	0.5	-2	2.83	-7	7.83	-1.84	-0.67	-3.67	-5.84	-2.67	-2

## Sheet: Figure 4
Total REM bouts during exposure
		Filtered Air								Eucalyptus Smoke
	Female	0	4	4	4	3	1	7	1	0	1	2	3	0	2	1	0
	Male	8	1	3	4	0	1	3	4	0	0	0	0	0	5	1	0
% Change in REM bouts post-exposure (relative to pre-exposure)
		Filtered Air								Eucalyptus Smoke
	Female	-53.8462	-44	11.1111	-13.3333	5.55556	-4.34783	-12.5	33.3333	-18.1818	11.7647	-38.8889	-38.0952	0	35.2941	21.0526	114.286
	Male	27.7778	-44.4444	57.1429	-16.6667	76.9231	15	0	19.0476	50	220	5.55556	88.8889	5	19.0476	12.5	-25.9259
REM bout duration during exposure
		Filtered Air								Eucalyptus Smoke
	Female	0	75	37.5	62.5	60	50	91.4	20	0	30	40	26.7	0	20	100	0
	Male	50	10	53.3	90	0	20	46.7	87.5	0	0	0	0	0	60	80	0
% Change in REM bout duration post-exposure (relative to pre-exposure)
		Filtered Air								Eucalyptus Smoke
	Female	-8.98182	15.7805	-18.2256	-56.3307	3.21848	28.2893	9.84575	16.5131	1.93727	30.6016	-18.6339	-38.4355	-40.4059	3.00244	-15.6665	-38.9455
	Male	-27.9716	-26.4152	1.40268	16.5234	5.00006	38.3787	21.977	-36.2252	-3.09811	141.667	52.4123	27.8298	33.2075	46.0179	87.4255	48.9151
Total REM time bout duration during exposure
		Filtered Air								Eucalyptus Smoke
	Female	0	300	150	252	180	48	642	20	0	30	78	78	0	42	102	0
	Male	402	10	252	360	0	20	198	348	0	0	0	0	0	300	78	0
% Change in Total REM time post-exposure (relative to pre-exposure)
		Filtered Air								Eucalyptus Smoke
	Female	-49.6403	-13.5135	-13.9535	-28.972	5.35714	9.6	4.03226	45.0549	-1.43885	-4.58015	-19.2982	-31.0811	-22.8814	9.78261	0	35.8491
	Male	-12.1739	-48.3871	50	-7.85714	85.1064	37.1901	21.9512	-30	22	525	42.4528	87.0968	36.1842	47.1831	72.5	-9.44882

## Sheet: Figure 5
Female REM Spectral Power Exposure Period
		Filtered Air								Eucalyptus Smoke
	0.5		3.07	1.86576	2.1127	1.8108	1.44723	2.35101	4.40934		2.13636	2.83495	2.46843		3.23887	1.48804
	1		2.08695	1.81612	1.50889	1.44444	0.829344	1.90608	1.24705		2.82803	1.31648	1.42192		0.794255	1.07564
	1.5		1.66653	1.40802	1.27329	1.25823	0.963815	1.31527	1.17961		1.91158	1.41126	1.67105		0.922332	0.852123
	2		1.71272	1.54029	0.945491	0.90104	0.692014	1.18839	1.1567		1.21021	1.24498	1.27438		0.842082	1.36007
	2.5		1.40765	1.26955	0.955243	0.847825	0.7014	1.0955	0.959925		1.30136	0.786798	1.10152		1.19345	0.640605
	3		1.28645	1.0242	0.891423	1.08751	1.40201	1.07293	0.885362		1.02211	1.02431	1.4706		0.985956	0.725769
	3.5		1.00618	1.37038	1.01871	0.961163	0.959304	0.987207	0.872538		1.52523	1.09152	1.07943		0.919768	0.792751
	4		1.24586	1.18875	0.968995	1.0193	1.57354	0.903035	0.945451		1.66665	1.01295	1.22268		1.2314	0.890349
	4.5		1.25346	0.830542	1.04893	1.24167	1.12159	1.00892	1.0591		1.26542	1.75515	1.44397		1.78897	1.28536
	5		1.73331	1.29828	1.19914	1.43188	1.69869	1.17234	1.69732		1.94827	1.01506	1.53575		0.944524	1.57816
	5.5		1.65731	1.26591	1.56859	2.38662	1.9077	1.45732	1.23068		2.23865	1.66987	1.14528		1.73464	2.03356
	6		2.33781	1.25366	2.97827	3.50287	4.33374	2.458	2.22529		2.55031	1.86312	1.42443		1.61965	3.15964
	6.5		3.32334	2.88741	3.69143	2.98127	3.54086	4.27218	2.33765		1.30686	1.63047	2.03715		1.32919	3.53051
	7		2.97497	2.17916	4.43328	1.29459	0.929764	2.86933	1.221		1.29539	1.71037	1.49295		1.21839	4.46669
	7.5		2.05959	1.21405	3.20419	0.933568	1.21984	1.97972	1.95114		1.51526	1.71808	1.46256		1.10341	2.43844
	8		1.09808	0.999479	1.42882	1.05846	0.759196	1.08025	1.24774		1.00942	1.3181	1.11958		1.26665	1.78844
	8.5		0.79745	1.14552	0.882099	1.15973	0.966217	0.979525	1.19733		1.05305	1.02384	1.02837		1.84377	0.881243
	9		0.594294	0.931695	0.692798	1.08055	0.882414	0.843684	0.708811		0.793033	0.673081	0.758069		1.43981	0.999309
	9.5		0.625016	1.01223	0.58187	0.964536	1.64969	0.758993	1.64571		1.27757	1.45915	1.02468		1.94107	0.634545
	10		0.437247	1.48762	0.576534	1.07299	1.37645	0.86141	1.1983		0.787434	1.22924	0.91251		1.7441	0.68716
	10.5		0.450281	1.05131	0.588305	0.690251	1.24433	0.77366	0.875535		0.632463	0.999116	1.12987		1.31551	0.712452
	11		0.409196	1.34061	0.583489	1.46804	1.18048	0.896043	1.18043		1.0499	1.19198	0.971986		1.1929	0.604203
	11.5		0.383338	1.08848	0.462179	0.787337	0.860445	0.988509	1.06394		0.4211	0.849264	0.789391		1.18337	0.826357
	12		0.38489	1.0712	0.550796	0.937078	1.12586	0.79791	0.829512		0.361215	0.494149	1.17089		1.17374	0.758094
	12.5		0.435927	0.86129	0.457532	1.12399	0.619725	0.633777	0.61685		0.548814	0.712192	1.59251		1.23082	0.678447
	13		0.433893	0.890475	0.398099	0.706263	0.712002	0.607048	0.704426		0.76204	1.3086	1.17752		0.698914	0.686608
	13.5		0.392181	0.713618	0.417904	0.565282	0.75885	0.477315	0.627291		0.412657	0.573885	1.05852		0.432182	0.403366
	14		0.447244	0.608483	0.425894	0.669471	0.725644	0.45717	0.35763		0.523657	0.727415	0.609305		0.519884	0.286197
	14.5		0.407746	0.702688	0.397889	0.490411	0.370217	0.377491	0.515135		0.598232	0.497961	0.634034		0.625527	0.363048
	15		0.394918	0.478285	0.350153	0.338894	0.329583	0.358258	0.476092		0.443792	0.405517	0.39024		0.372367	0.32379
	15.5		0.292984	0.41187	0.372628	0.340631	0.260357	0.319226	0.190342		0.327625	0.880366	0.326535		0.305053	0.2705
	16		0.290187	0.354749	0.298591	0.422206	0.212146	0.254903	0.431289		0.352374	0.468349	0.397105		0.253545	0.282476
	16.5		0.317976	0.263416	0.287121	0.287803	0.289301	0.24608	0.356038		0.505066	0.421264	0.241105		0.290636	0.279877
	17		0.343776	0.205	0.303873	0.386154	0.27537	0.241377	0.279494		0.281563	0.320276	0.331175		0.264643	0.238378
	17.5		0.242592	0.229908	0.312371	0.295137	0.202089	0.213709	0.274163		0.265235	0.430187	0.338426		0.312842	0.234272
	18		0.270506	0.228249	0.220076	0.264307	0.21491	0.203421	0.221258		0.224355	0.146981	0.21483		0.266708	0.249393
	18.5		0.240196	0.1607	0.22157	0.316645	0.292837	0.174238	0.208152		0.235259	0.301796	0.162932		0.182157	0.171558
	19		0.218118	0.174427	0.217424	0.257811	0.215763	0.220057	0.218409		0.198472	0.276097	0.217213		0.15995	0.175415
	19.5		0.269859	0.176339	0.173408	0.213246	0.1553	0.198712	0.197971		0.213975	0.20583	0.151092		0.116957	0.147163
Female NREM Spectral Power Exposure Period
		Filtered Air								Eucalyptus Smoke
	0.5	5.62983	3.07679	2.98598	4.5639	4.63911	3.67321	3.49381	4.30115		3.21932	3.98987	3.46358	3.29824	4.52984	3.1298	3.38742
	1	2.82038	2.10717	3.35013	3.54522	2.70299	2.9247	3.21224	3.55729		2.89454	3.52903	3.07191	3.20028	3.63863	2.43054	3.1938
	1.5	1.99697	2.11227	3.55246	2.73751	1.91938	2.49496	3.03731	2.90714		2.39441	3.15927	2.52392	2.82075	3.56256	2.29504	2.84965
	2	1.53462	2.08075	2.93467	2.44855	1.89672	2.19183	2.62806	2.69314		2.18658	2.60061	2.37826	2.73659	2.69041	2.05961	2.42751
	2.5	1.35693	1.47984	2.42482	1.99749	1.52143	2.09088	2.28992	2.59864		1.99827	2.11628	2.01637	2.33483	2.20183	1.93456	2.44096
	3	1.19935	1.70648	2.34939	1.79578	1.56509	1.74934	1.99117	2.00151		1.58548	1.68256	1.95148	2.2284	1.83474	1.72458	2.02989
	3.5	1.16427	1.45124	1.92206	1.58874	1.3707	1.81761	1.80073	1.70497		1.63334	1.55504	1.7152	1.95368	1.79898	1.65839	1.55942
	4	1.14366	1.40841	1.64427	1.36614	1.32233	1.55716	1.61797	1.43769		1.46998	1.35889	1.63441	1.37342	1.37483	1.34657	1.58689
	4.5	1.27546	1.27331	1.48019	1.34779	1.46717	1.51245	1.44295	1.25401		1.42024	1.33298	1.46768	1.02412	1.32727	1.40249	1.46569
	5	1.42942	1.40917	1.32963	1.19531	1.63816	1.57354	1.33395	1.2287		1.24736	1.1377	1.37152	1.06997	1.28727	1.44105	1.44405
	5.5	1.86595	1.35603	1.21215	1.0758	1.78368	1.44193	1.25049	0.969537		1.41733	1.05147	1.25191	1.08742	1.15065	1.44197	1.17573
	6	2.34716	1.58835	1.14348	1.02772	1.93415	1.41071	1.31243	1.00526		1.35421	0.936049	1.23745	1.02685	1.18618	1.44515	1.28358
	6.5	2.71732	1.91195	1.16828	1.00041	1.72512	1.23049	1.28163	1.03274		1.25904	0.979398	1.1101	1.21594	1.12263	1.40639	1.03278
	7	2.41702	1.61031	1.04526	0.911507	1.29348	1.06672	1.14616	1.0355		1.12071	0.994112	1.14001	0.806137	0.989438	1.37378	1.06237
	7.5	1.45841	1.29054	1.00136	0.827484	0.93454	1.1815	1.12205	0.921764		1.07099	1.01492	0.996434	1.20907	0.921928	1.33055	1.05097
	8	0.967192	0.940688	0.859718	0.842956	0.822716	1.01105	0.956498	0.866774		0.981511	0.909062	0.864706	0.988855	0.792438	1.2011	0.921051
	8.5	0.71049	0.99343	0.752339	0.734862	0.734998	0.88444	0.88855	0.814199		0.878636	0.715865	0.823482	0.732552	0.726995	1.06351	0.825723
	9	0.563061	0.9898	0.657038	0.697326	0.732136	0.758548	0.785553	0.688091		0.843777	0.69717	0.814262	0.672522	0.723775	0.916179	0.711081
	9.5	0.489233	0.836972	0.624827	0.640613	0.624488	0.654605	0.669009	0.686073		0.759943	0.698975	0.709101	0.658114	0.65702	0.91233	0.725054
	10	0.412184	0.73645	0.547669	0.581671	0.615618	0.698164	0.672594	0.631992		0.724035	0.703278	0.668072	0.654643	0.667459	0.794714	0.673598
	10.5	0.385897	0.576209	0.560314	0.516631	0.584489	0.682865	0.65402	0.605619		0.703033	0.671623	0.612274	0.709322	0.629792	0.78391	0.643877
	11	0.366217	0.630017	0.523611	0.551846	0.535865	0.621008	0.602914	0.569873		0.69181	0.631842	0.660619	0.581364	0.585985	0.716662	0.647811
	11.5	0.360639	0.668974	0.488509	0.549087	0.565371	0.581974	0.583892	0.548519		0.686484	0.5847	0.574174	0.499561	0.52674	0.716543	0.646177
	12	0.358795	0.584938	0.517816	0.549705	0.517985	0.579455	0.509963	0.562308		0.620203	0.622786	0.55585	0.545437	0.50188	0.644887	0.603265
	12.5	0.343636	0.658007	0.467739	0.562072	0.561241	0.581024	0.475059	0.478234		0.687595	0.669918	0.545394	0.439766	0.456288	0.587702	0.510985
	13	0.360218	0.539652	0.470043	0.591632	0.502806	0.533764	0.43961	0.482954		0.523638	0.617325	0.528679	0.612841	0.448054	0.565631	0.539404
	13.5	0.327738	0.607899	0.456945	0.589472	0.431698	0.564912	0.372965	0.459641		0.539411	0.631099	0.531649	0.828966	0.395938	0.507093	0.444622
	14	0.32561	0.515247	0.369263	0.606601	0.392968	0.471967	0.344869	0.407418		0.515556	0.576904	0.531146	0.578052	0.358212	0.423731	0.416564
	14.5	0.307383	0.552581	0.359345	0.596166	0.391053	0.436065	0.300372	0.370955		0.478772	0.502987	0.452464	0.467462	0.326196	0.393008	0.374771
	15	0.281994	0.440356	0.318422	0.52029	0.401881	0.352395	0.272315	0.359659		0.480883	0.433003	0.420675	0.399228	0.283126	0.39192	0.398228
	15.5	0.27679	0.402028	0.280987	0.482023	0.376375	0.274017	0.247185	0.308372		0.386647	0.367346	0.401135	0.399732	0.23335	0.311841	0.335861
	16	0.251331	0.401551	0.23009	0.425467	0.359634	0.262761	0.224956	0.25626		0.371037	0.317304	0.354232	0.455033	0.204145	0.281736	0.291708
	16.5	0.237372	0.349575	0.201429	0.352963	0.328071	0.235326	0.197302	0.250897		0.342072	0.259094	0.31334	0.307883	0.165641	0.23248	0.271589
	17	0.227638	0.328119	0.172551	0.28463	0.304219	0.200351	0.17476	0.223018		0.299423	0.218561	0.288703	0.243444	0.153573	0.221756	0.235101
	17.5	0.23375	0.29411	0.145125	0.230074	0.313774	0.167469	0.152536	0.191223		0.279455	0.168485	0.243919	0.19744	0.131771	0.216284	0.209723
	18	0.215234	0.275351	0.135681	0.193372	0.313344	0.151419	0.138572	0.175533		0.24575	0.166151	0.228997	0.219596	0.111266	0.189335	0.177867
	18.5	0.218839	0.284342	0.115724	0.177868	0.316187	0.133989	0.137592	0.159585		0.245288	0.161725	0.204012	0.131193	0.114025	0.186233	0.151136
	19	0.204329	0.276376	0.105002	0.158775	0.271951	0.120756	0.118997	0.141686		0.222904	0.129084	0.179005	0.149646	0.100023	0.161201	0.128847
	19.5	0.217668	0.254724	0.095688	0.134538	0.287103	0.124649	0.119031	0.112066		0.220348	0.107536	0.163878	0.141649	0.089119	0.159756	0.125215
Male NREM Spectral Power Exposure Period
		Filtered Air								Eucalyptus Smoke
	0.5	2.92297	4.04968	3.40645	3.2015	3.91949	4.98587	5.32931	3.63203	6.16981	3.33914	2.65652	3.49385	4.17607	3.4156	4.14634	3.92251
	1	2.41473	4.65511	3.17187	2.69018	2.55922	3.61101	3.47358	3.502	3.34405	2.8888	2.85209	3.41882	2.96802	3.03781	3.92341	3.2564
	1.5	2.26209	4.48949	3.21432	2.29332	1.4946	2.99878	2.76558	3.66958	3.24282	2.69751	3.71339	3.18306	3.37475	2.53234	3.54143	2.80766
	2	2.0834	3.43081	2.73133	2.31576	1.75111	2.54468	2.51729	3.25966	2.51323	2.64575	2.94008	3.11925	2.66112	2.2533	2.70997	2.5055
	2.5	1.89051	2.83546	2.26278	2.06164	2.02637	2.31795	1.94752	2.672	1.5674	2.28234	2.04167	2.8289	2.1677	2.11218	2.34435	2.08809
	3	1.75643	2.12764	2.02465	1.80222	2.50265	2.08086	1.83326	2.30399	1.48809	2.19271	1.52364	2.37876	2.08822	1.90055	2.08775	1.94156
	3.5	1.63806	1.74668	1.96899	1.63081	2.45292	1.7341	1.65456	1.8385	1.60046	1.78179	1.4921	2.39214	1.82481	1.62567	1.76675	1.74619
	4	1.54141	1.53329	1.65863	1.49639	2.46117	1.58311	1.42593	1.68553	1.28344	1.73234	1.25867	2.14704	1.61213	1.4754	1.64749	1.66451
	4.5	1.39087	1.29273	1.49798	1.28559	3.10574	1.31265	1.27591	1.52166	1.4343	1.63113	1.10978	1.77405	1.48703	1.33519	1.46704	1.45044
	5	1.25447	1.21291	1.333	1.3021	1.80368	1.2817	1.22483	1.36526	1.59304	1.50823	1.34644	1.35275	1.36618	1.29273	1.28273	1.36054
	5.5	1.30667	0.984174	1.31095	1.29285	1.3154	1.10846	1.16229	1.27791	1.3048	1.40698	1.34454	1.17657	1.51936	1.19301	1.18448	1.22978
	6	1.20913	0.953726	1.17279	1.25859	1.97851	1.03764	1.12641	1.13217	1.37844	1.22577	1.47575	1.08868	1.18143	1.25892	1.02957	1.11346
	6.5	1.40837	0.826334	1.14941	1.14539	1.21154	1.11678	1.07857	1.03381	1.30848	1.18194	1.6054	0.950092	1.07075	1.17552	1.04287	1.10923
	7	1.21705	0.767877	1.06678	1.22609	0.928998	0.883056	0.983654	0.964791	1.02974	1.16002	1.4105	0.878636	0.980786	1.06238	0.983208	1.05913
	7.5	1.02555	0.702395	1.04332	1.185	0.521461	0.926933	0.899237	0.832715	0.905534	1.09211	1.14764	0.85123	0.881333	1.02638	0.791332	0.869019
	8	1.00598	0.661451	0.900679	0.972242	0.619651	0.774495	0.854809	0.733524	0.672208	0.939415	1.19106	0.737997	0.788845	0.889858	0.787936	0.832334
	8.5	1.00198	0.563625	0.821377	0.936239	0.58877	0.72066	0.758516	0.626251	0.513949	0.90635	1.1035	0.65362	0.708887	0.808245	0.688406	0.781784
	9	0.932716	0.530918	0.769122	0.829678	0.641342	0.653572	0.680276	0.60809	0.53969	0.80055	0.934499	0.647154	0.621762	0.768393	0.617108	0.725241
	9.5	0.818088	0.515685	0.668895	0.83144	0.365763	0.589636	0.604007	0.542626	0.576026	0.703696	0.768692	0.47543	0.579276	0.7133	0.54796	0.674707
	10	0.831453	0.498838	0.59802	0.804839	0.623147	0.530317	0.589758	0.502911	0.569936	0.600695	0.789669	0.517715	0.540842	0.741972	0.470827	0.633875
	10.5	0.95545	0.477686	0.536036	0.795181	0.353392	0.521549	0.532527	0.472137	0.416196	0.522131	0.597125	0.484535	0.502957	0.68409	0.499007	0.675059
	11	0.879917	0.439447	0.552754	0.768522	0.741634	0.454716	0.522823	0.456906	0.373701	0.499521	0.504949	0.439833	0.486619	0.709244	0.449662	0.634651
	11.5	0.868088	0.428181	0.545771	0.745702	0.574382	0.478219	0.509994	0.429454	0.496291	0.536039	0.47388	0.370719	0.461335	0.702542	0.467132	0.636518
	12	0.775713	0.417203	0.560049	0.735381	0.390638	0.456501	0.490318	0.415931	0.450338	0.517311	0.459081	0.36703	0.438896	0.627443	0.432402	0.614344
	12.5	0.683579	0.383776	0.508097	0.736508	0.452918	0.40728	0.486499	0.396701	0.367082	0.462204	0.445929	0.352683	0.423294	0.658376	0.414364	0.581829
	13	0.677947	0.355307	0.518541	0.657088	0.347174	0.457573	0.516058	0.380891	0.305686	0.467528	0.464146	0.315257	0.388724	0.688837	0.40857	0.570148
	13.5	0.695397	0.307607	0.427821	0.585643	0.267034	0.448826	0.449553	0.352413	0.319262	0.465582	0.393447	0.289226	0.394294	0.602599	0.379372	0.463369
	14	0.565123	0.282601	0.371583	0.507148	0.261969	0.369862	0.406498	0.328669	0.368019	0.412056	0.348776	0.292896	0.370919	0.588982	0.394628	0.427184
	14.5	0.571511	0.247802	0.344875	0.475476	0.231225	0.360494	0.446682	0.308572	0.241386	0.363484	0.324858	0.265798	0.33867	0.561001	0.37684	0.410209
	15	0.454411	0.216365	0.319997	0.392128	0.200785	0.350601	0.419372	0.285459	0.3011	0.316424	0.302134	0.251634	0.303279	0.483279	0.370725	0.365097
	15.5	0.384548	0.185768	0.2679	0.361945	0.264787	0.315387	0.368317	0.239872	0.28639	0.284274	0.225258	0.257649	0.321572	0.39498	0.300409	0.3375
	16	0.314135	0.170239	0.221317	0.308239	0.348812	0.267875	0.324032	0.197952	0.296379	0.247559	0.264426	0.216661	0.294863	0.33437	0.271699	0.284035
	16.5	0.27319	0.139687	0.215453	0.267043	0.283845	0.24741	0.299855	0.188867	0.334438	0.225303	0.257756	0.175127	0.280232	0.284563	0.22693	0.23704
	17	0.205678	0.121427	0.187579	0.242704	0.218019	0.226946	0.253112	0.171091	0.275802	0.205959	0.241097	0.175276	0.248858	0.245579	0.193262	0.210192
	17.5	0.191948	0.113254	0.150995	0.198401	0.212185	0.200315	0.191112	0.147409	0.234935	0.173074	0.242916	0.165122	0.245994	0.203516	0.190062	0.189917
	18	0.17551	0.100123	0.14281	0.185265	0.213927	0.192881	0.177309	0.143624	0.218408	0.175972	0.228708	0.139958	0.241075	0.170418	0.171403	0.163843
	18.5	0.146242	0.082927	0.129499	0.166741	0.208865	0.154948	0.158949	0.138207	0.219251	0.141188	0.200627	0.1517	0.222627	0.158264	0.141049	0.158039
	19	0.139997	0.07824	0.119486	0.155397	0.273859	0.151738	0.134071	0.124847	0.248633	0.139547	0.157696	0.120493	0.215722	0.148659	0.125269	0.13498
	19.5	0.129692	0.073548	0.108098	0.153609	0.283019	0.144603	0.127634	0.116009	0.21126	0.127603	0.161557	0.102671	0.220759	0.134533	0.126265	0.1341
Female Wake Spectral Power Exposure Period
		Filtered Air								Eucalyptus Smoke
	0.5	3.49358	4.27639	6.92697	7.31441	4.63911	13.0448	5.22149	9.52177	11.5225	9.18513	7.74847	13.7823	7.89485	15.4288	14.8145	8.01123
	1	3.39021	2.39307	3.56055	4.21193	2.70299	2.99925	3.27068	4.12051	4.35984	5.32555	3.9287	4.92817	3.72494	5.20863	5.77089	4.16091
	1.5	1.99144	1.75424	2.45534	3.03796	1.91938	2.06188	2.29418	2.69553	2.71479	3.64754	2.54081	2.56609	2.79086	2.86264	3.17178	2.65781
	2	1.93209	1.45278	1.85128	2.07176	1.89672	1.62899	2.06494	1.99323	1.88776	2.91759	1.92787	1.95719	2.26706	2.00564	2.15374	1.84881
	2.5	1.76155	1.32214	1.64816	1.66661	1.52143	1.29087	1.64641	1.62766	1.58845	2.30989	1.53041	1.51177	1.69614	1.33834	1.44693	1.87115
	3	2.25883	1.23627	1.43547	1.24219	1.56509	1.19459	1.63216	1.33129	1.385	1.8269	1.3338	1.28935	1.53536	1.21459	1.06528	1.56596
	3.5	1.89992	1.14654	1.44233	1.19143	1.3707	1.04644	1.4551	1.26699	1.13324	1.45822	1.51471	1.00604	1.36878	0.959266	0.8432	1.30013
	4	1.94374	1.09673	1.24118	1.25096	1.32233	0.992776	1.27949	1.46363	1.01534	1.11771	1.27953	0.879573	1.39132	0.866084	0.711053	1.29412
	4.5	2.02188	1.16343	1.22069	1.13947	1.46717	0.977716	1.34364	1.09957	0.955165	0.834847	1.18633	0.877644	1.31596	0.735453	0.647009	1.24399
	5	1.72568	1.29872	1.29807	1.11914	1.63816	1.11341	1.30062	0.98995	0.907465	0.735274	1.19748	0.718041	1.36608	0.67828	0.615693	1.09734
	5.5	1.85015	1.57386	1.41321	1.18082	1.78368	1.35632	1.38319	1.07003	0.944363	0.752558	1.23143	0.821261	1.32931	0.746365	0.671691	1.2425
	6	1.53858	2.08086	1.73299	1.30056	1.93415	1.73926	1.7503	1.25369	1.04005	0.857851	1.3124	0.887919	1.29127	0.702669	0.75696	1.56951
	6.5	1.29787	2.94628	1.94706	1.53073	1.72512	1.82882	1.85997	1.18548	1.05652	1.05234	1.35709	0.860588	1.265	0.680283	0.850226	1.83262
	7	1.35867	3.34157	1.60645	1.41362	1.29348	1.17117	1.6715	1.17412	0.948066	1.04278	1.22462	0.728649	1.14931	0.623605	1.03422	1.73563
	7.5	0.8431	2.3676	1.17071	1.21406	0.93454	0.727557	1.137	0.989273	0.731182	0.649517	0.912796	0.594904	0.888398	0.459317	0.848463	1.04476
	8	1.00637	1.38341	0.766251	0.769913	0.822716	0.566294	0.908886	0.814146	0.65561	0.466446	0.661541	0.481902	0.674081	0.395928	0.490147	0.689066
	8.5	0.778165	0.91819	0.652486	0.640212	0.734998	0.419145	0.737539	0.583608	0.568708	0.389724	0.571674	0.376501	0.580331	0.35555	0.328243	0.514803
	9	0.685532	0.683786	0.53218	0.509745	0.732136	0.349889	0.558641	0.469815	0.524476	0.341719	0.4973	0.345778	0.499357	0.330058	0.263508	0.469236
	9.5	0.588791	0.519782	0.491263	0.458026	0.624488	0.309515	0.566162	0.432536	0.469904	0.305046	0.502947	0.316434	0.428627	0.331251	0.223766	0.434579
	10	0.525707	0.456579	0.442983	0.416536	0.615618	0.289081	0.513361	0.363719	0.393703	0.282913	0.428021	0.296054	0.401791	0.245254	0.184696	0.354886
	10.5	0.520082	0.42024	0.386226	0.358685	0.584489	0.268277	0.532842	0.321362	0.372128	0.284788	0.42399	0.273073	0.373093	0.237126	0.174732	0.322678
	11	0.454501	0.369646	0.384722	0.351269	0.535865	0.265421	0.498341	0.314645	0.342435	0.274433	0.410551	0.251207	0.360656	0.238616	0.15637	0.30917
	11.5	0.427679	0.363129	0.339049	0.336664	0.565371	0.250704	0.577016	0.287519	0.331968	0.273182	0.430695	0.275319	0.343916	0.261037	0.152938	0.288512
	12	0.434504	0.3527	0.345502	0.334133	0.517985	0.253509	0.470905	0.280838	0.300632	0.243861	0.379237	0.259624	0.333214	0.234702	0.154823	0.257266
	12.5	0.350163	0.320044	0.355879	0.330302	0.561241	0.253953	0.444031	0.271169	0.287541	0.24388	0.398992	0.263763	0.307648	0.201051	0.133461	0.274922
	13	0.409033	0.315321	0.321544	0.307682	0.502806	0.244299	0.428297	0.267463	0.267273	0.221564	0.391843	0.252386	0.304703	0.168868	0.124693	0.253917
	13.5	0.337687	0.322699	0.343347	0.340388	0.431698	0.242159	0.400274	0.297019	0.253926	0.210042	0.37441	0.232936	0.280902	0.149461	0.122999	0.232104
	14	0.349756	0.322889	0.307025	0.30577	0.392968	0.241458	0.353661	0.262695	0.234807	0.198267	0.35249	0.197313	0.275143	0.153434	0.114871	0.228081
	14.5	0.374738	0.31571	0.304711	0.308873	0.391053	0.210765	0.308476	0.231701	0.23067	0.203113	0.392293	0.188343	0.257902	0.13865	0.113348	0.205587
	15	0.253493	0.297453	0.261293	0.33252	0.401881	0.196332	0.291753	0.230228	0.212597	0.168065	0.33467	0.19006	0.259523	0.140461	0.10112	0.205827
	15.5	0.30899	0.280608	0.253427	0.26477	0.376375	0.185314	0.263583	0.221574	0.207649	0.154987	0.324042	0.177692	0.242737	0.117517	0.097299	0.176123
	16	0.298514	0.263353	0.219364	0.261332	0.359634	0.17447	0.266025	0.222104	0.186341	0.160869	0.275275	0.176046	0.236551	0.122131	0.097817	0.176903
	16.5	0.254168	0.240142	0.212582	0.252793	0.328071	0.17223	0.273821	0.206028	0.169728	0.141103	0.252777	0.167635	0.232906	0.108291	0.08783	0.172726
	17	0.202424	0.247162	0.200256	0.250195	0.304219	0.172128	0.232161	0.203923	0.156435	0.131819	0.241625	0.157907	0.234775	0.099583	0.083671	0.168653
	17.5	0.215262	0.241431	0.196348	0.232855	0.313774	0.158685	0.217515	0.193386	0.146112	0.122142	0.235509	0.151614	0.233818	0.097049	0.080839	0.167891
	18	0.200745	0.235748	0.188172	0.193874	0.313344	0.152254	0.223481	0.184331	0.140618	0.126664	0.234344	0.14603	0.220293	0.099121	0.085081	0.163619
	18.5	0.212843	0.233464	0.182168	0.178513	0.316187	0.150087	0.21955	0.190009	0.124024	0.112632	0.218864	0.138393	0.2121	0.094938	0.075466	0.151695
	19	0.246486	0.223826	0.188424	0.194908	0.271951	0.15328	0.194556	0.198947	0.117444	0.117602	0.229109	0.143692	0.218674	0.082261	0.075716	0.153869
	19.5	0.257076	0.222194	0.174352	0.184399	0.287103	0.146948	0.208448	0.168505	0.115581	0.111459	0.211347	0.130765	0.212587	0.087677	0.074917	0.151407
Male Wake Spectral Power Exposure Period
		Filtered Air								Eucalyptus Smoke
	0.5	7.64574	8.12212	19.1408	5.74699	10.4165	8.49426	7.14159	6.73835	8.97995	4.98443	6.66883	10.7343	16.4786	4.24983	6.45109	5.63692
	1	3.43606	3.72288	4.47757	3.29395	4.08949	3.87484	3.39073	3.2667	3.74325	3.46003	3.16251	4.41368	4.20037	4.56614	3.91141	3.38227
	1.5	2.70301	2.83403	3.17341	2.52132	2.61699	2.77427	2.54074	3.1062	2.84839	3.04911	2.15592	3.21625	2.82803	3.67	2.83564	2.79829
	2	1.93852	2.0826	1.8935	1.85446	1.87845	1.99488	2.01535	2.31746	2.06429	2.48112	2.13514	2.83069	2.34634	2.05883	2.49785	2.30158
	2.5	1.53856	1.97959	1.24481	1.68375	1.46601	1.5146	1.60959	1.7874	1.65561	1.89908	1.77494	2.07369	1.25594	1.7845	1.95795	2.00258
	3	1.67776	1.71262	1.00952	1.45461	1.4041	1.40616	1.50994	1.74225	1.35065	1.60204	1.62537	1.51012	1.01712	1.5026	1.62704	1.68127
	3.5	1.44154	1.47111	0.796148	1.24956	1.21687	1.27446	1.47684	1.48832	1.27026	1.32417	1.50326	1.26011	1.09092	1.48383	1.38913	1.58825
	4	1.27012	1.37045	0.649935	1.25151	1.11462	1.28289	1.34852	1.37398	1.19374	1.1444	1.33404	1.09438	0.849172	1.43559	1.36292	1.38012
	4.5	1.30187	1.32499	0.556619	1.09639	1.05307	1.22115	1.23548	1.36333	1.04204	1.07535	1.35095	0.981912	0.70494	1.33164	1.22861	1.32521
	5	1.24727	1.2084	0.561632	1.54652	1.17475	1.13701	1.2436	1.3945	1.11054	1.04317	1.26385	0.963096	0.803771	1.61651	1.21039	1.38038
	5.5	1.35214	1.25088	0.577208	1.96555	1.49012	1.31469	1.42045	1.7928	1.23739	1.21678	1.42894	0.940676	0.837923	1.6682	1.22978	1.42789
	6	1.35491	1.24134	0.567114	2.1766	1.84764	1.44252	1.68149	1.55025	1.4275	1.58298	1.53773	0.956141	0.782744	1.65981	1.27354	1.7052
	6.5	1.26032	1.2616	0.4529	1.89905	1.59926	1.57464	1.56002	1.38334	1.58169	2.05466	1.54401	0.932547	0.876383	1.31439	1.19181	1.72008
	7	1.14124	1.07366	0.396829	1.27318	1.04318	1.34689	1.23952	1.03483	1.42142	2.19248	1.34085	0.729721	0.727091	0.850498	1.04065	1.45508
	7.5	0.91009	0.80149	0.334502	0.798654	0.642755	0.901231	0.903061	0.747047	0.849944	1.71358	1.07488	0.603937	0.45006	0.769643	0.880107	0.920758
	8	0.770823	0.664788	0.278863	0.744564	0.530533	0.709734	0.713221	0.648824	0.617996	0.958359	0.850919	0.508492	0.340327	0.660117	0.734688	0.712754
	8.5	0.617356	0.577961	0.256044	0.563182	0.411893	0.594096	0.633001	0.545976	0.505307	0.763942	0.72727	0.458545	0.320504	0.577324	0.633129	0.583221
	9	0.597551	0.457419	0.207152	0.555347	0.364304	0.489406	0.511752	0.488526	0.436123	0.632074	0.635835	0.424525	0.246993	0.542924	0.520569	0.509752
	9.5	0.453412	0.427323	0.200138	0.56021	0.30509	0.42713	0.513456	0.473753	0.416338	0.513414	0.536089	0.355322	0.210198	0.523957	0.48853	0.438422
	10	0.505674	0.392281	0.177283	0.486554	0.294543	0.384734	0.461811	0.453443	0.3787	0.436704	0.496858	0.297901	0.221104	0.531304	0.47338	0.408456
	10.5	0.414738	0.337627	0.16808	0.470393	0.29316	0.348054	0.456993	0.417484	0.373177	0.418081	0.469294	0.28305	0.205526	0.472514	0.482022	0.385776
	11	0.41736	0.358066	0.152997	0.486222	0.28544	0.358982	0.421192	0.436946	0.336916	0.340888	0.412118	0.270228	0.172643	0.512844	0.430693	0.389534
	11.5	0.375312	0.364708	0.143671	0.52573	0.281968	0.322429	0.386489	0.328986	0.311748	0.324928	0.377499	0.252548	0.158921	0.488109	0.400921	0.412005
	12	0.372194	0.309669	0.145919	0.505255	0.278948	0.32414	0.391053	0.35117	0.30288	0.302402	0.352097	0.240421	0.167978	0.429362	0.367563	0.368499
	12.5	0.356115	0.340071	0.135321	0.448412	0.26311	0.301186	0.394362	0.369882	0.288352	0.302125	0.35382	0.225083	0.149371	0.387713	0.3508	0.351511
	13	0.328381	0.323405	0.126543	0.398196	0.262879	0.287776	0.355298	0.345696	0.27451	0.300811	0.32893	0.204149	0.141485	0.361766	0.366916	0.340914
	13.5	0.314378	0.320927	0.121293	0.345381	0.235402	0.295925	0.327063	0.336062	0.287606	0.299476	0.327863	0.20826	0.142982	0.344481	0.349526	0.345959
	14	0.308971	0.296353	0.115232	0.323037	0.217633	0.273111	0.323123	0.32443	0.270817	0.285545	0.336753	0.20316	0.133971	0.331917	0.328196	0.310584
	14.5	0.30082	0.272308	0.106024	0.296525	0.208006	0.241733	0.291961	0.288394	0.25165	0.285493	0.308861	0.19207	0.115118	0.327249	0.341542	0.30669
	15	0.300884	0.230162	0.101422	0.27811	0.191261	0.241538	0.285138	0.289195	0.24474	0.25522	0.278758	0.191222	0.113964	0.30271	0.315254	0.299548
	15.5	0.298616	0.252759	0.094406	0.298527	0.185911	0.22526	0.264503	0.238752	0.23378	0.249111	0.278942	0.176116	0.120598	0.295067	0.314567	0.267456
	16	0.285348	0.226545	0.087066	0.254591	0.177011	0.208226	0.269348	0.244806	0.237506	0.226593	0.262634	0.177244	0.10553	0.277196	0.283275	0.278793
	16.5	0.256774	0.213309	0.089532	0.237755	0.17755	0.208164	0.267879	0.216613	0.232581	0.205568	0.26078	0.174203	0.104084	0.27518	0.263793	0.255847
	17	0.262699	0.211996	0.087637	0.255112	0.175748	0.211047	0.249343	0.191416	0.222152	0.194848	0.260956	0.160587	0.111073	0.252096	0.27933	0.256434
	17.5	0.259532	0.215794	0.076721	0.227549	0.174735	0.20245	0.241658	0.195754	0.206713	0.184332	0.259605	0.1592	0.104837	0.241994	0.251157	0.231304
	18	0.263395	0.190021	0.075257	0.245893	0.15947	0.203946	0.242436	0.197058	0.219606	0.18046	0.251489	0.154371	0.094379	0.222791	0.248779	0.229916
	18.5	0.242566	0.203956	0.0735	0.243702	0.15803	0.197564	0.229994	0.180712	0.192516	0.18352	0.250938	0.153501	0.09654	0.237275	0.239398	0.196824
	19	0.229507	0.174738	0.073676	0.225085	0.157984	0.197982	0.222848	0.17988	0.193105	0.165251	0.235725	0.144253	0.092708	0.220255	0.230691	0.20459
	19.5	0.248457	0.180065	0.073746	0.212573	0.155598	0.190908	0.229177	0.169468	0.188519	0.167476	0.244724	0.1443	0.079783	0.221853	0.217356	0.209339
Female REM Theta Power during exposure
		Filtered Air								Eucalyptus Smoke
	4		1.24586	1.18875	0.968995	1.0193	1.57354	0.903035	0.945451		1.66665	1.01295	1.22268		1.2314	0.890349
	4.5		1.25346	0.830542	1.04893	1.24167	1.12159	1.00892	1.0591		1.26542	1.75515	1.44397		1.78897	1.28536
	5		1.73331	1.29828	1.19914	1.43188	1.69869	1.17234	1.69732		1.94827	1.01506	1.53575		0.944524	1.57816
	5.5		1.65731	1.26591	1.56859	2.38662	1.9077	1.45732	1.23068		2.23865	1.66987	1.14528		1.73464	2.03356
	6		2.33781	1.25366	2.97827	3.50287	4.33374	2.458	2.22529		2.55031	1.86312	1.42443		1.61965	3.15964
	6.5		3.32334	2.88741	3.69143	2.98127	3.54086	4.27218	2.33765		1.30686	1.63047	2.03715		1.32919	3.53051
	7		2.97497	2.17916	4.43328	1.29459	0.929764	2.86933	1.221		1.29539	1.71037	1.49295		1.21839	4.46669
	7.5		2.05959	1.21405	3.20419	0.933568	1.21984	1.97972	1.95114		1.51526	1.71808	1.46256		1.10341	2.43844
	8		1.09808	0.999479	1.42882	1.05846	0.759196	1.08025	1.24774		1.00942	1.3181	1.11958		1.26665	1.78844
Female NREM Delta Power during exposure
		Filtered Air								Eucalyptus Smoke
	0.5	5.62983	3.07679	2.98598	4.5639	4.63911	3.67321	3.49381	4.30115		3.21932	3.98987	3.46358	3.29824	4.52984	3.1298	3.38742
	1	2.82038	2.10717	3.35013	3.54522	2.70299	2.9247	3.21224	3.55729		2.89454	3.52903	3.07191	3.20028	3.63863	2.43054	3.1938
	1.5	1.99697	2.11227	3.55246	2.73751	1.91938	2.49496	3.03731	2.90714		2.39441	3.15927	2.52392	2.82075	3.56256	2.29504	2.84965
	2	1.53462	2.08075	2.93467	2.44855	1.89672	2.19183	2.62806	2.69314		2.18658	2.60061	2.37826	2.73659	2.69041	2.05961	2.42751
	2.5	1.35693	1.47984	2.42482	1.99749	1.52143	2.09088	2.28992	2.59864		1.99827	2.11628	2.01637	2.33483	2.20183	1.93456	2.44096
	3	1.19935	1.70648	2.34939	1.79578	1.56509	1.74934	1.99117	2.00151		1.58548	1.68256	1.95148	2.2284	1.83474	1.72458	2.02989
	3.5	1.16427	1.45124	1.92206	1.58874	1.3707	1.81761	1.80073	1.70497		1.63334	1.55504	1.7152	1.95368	1.79898	1.65839	1.55942
	4	1.14366	1.40841	1.64427	1.36614	1.32233	1.55716	1.61797	1.43769		1.46998	1.35889	1.63441	1.37342	1.37483	1.34657	1.58689
Male NREM Delta Power during exposure
		Filtered Air								Eucalyptus Smoke
	0.5	2.92297	4.04968	3.40645	3.2015	3.91949	4.98587	5.32931	3.63203	6.16981	3.33914	2.65652	3.49385	4.17607	3.4156	4.14634	3.92251
	1	2.41473	4.65511	3.17187	2.69018	2.55922	3.61101	3.47358	3.502	3.34405	2.8888	2.85209	3.41882	2.96802	3.03781	3.92341	3.2564
	1.5	2.26209	4.48949	3.21432	2.29332	1.4946	2.99878	2.76558	3.66958	3.24282	2.69751	3.71339	3.18306	3.37475	2.53234	3.54143	2.80766
	2	2.0834	3.43081	2.73133	2.31576	1.75111	2.54468	2.51729	3.25966	2.51323	2.64575	2.94008	3.11925	2.66112	2.2533	2.70997	2.5055
	2.5	1.89051	2.83546	2.26278	2.06164	2.02637	2.31795	1.94752	2.672	1.5674	2.28234	2.04167	2.8289	2.1677	2.11218	2.34435	2.08809
	3	1.75643	2.12764	2.02465	1.80222	2.50265	2.08086	1.83326	2.30399	1.48809	2.19271	1.52364	2.37876	2.08822	1.90055	2.08775	1.94156
	3.5	1.63806	1.74668	1.96899	1.63081	2.45292	1.7341	1.65456	1.8385	1.60046	1.78179	1.4921	2.39214	1.82481	1.62567	1.76675	1.74619
	4	1.54141	1.53329	1.65863	1.49639	2.46117	1.58311	1.42593	1.68553	1.28344	1.73234	1.25867	2.14704	1.61213	1.4754	1.64749	1.66451
Female Wake Alpha Power during exposure
		Filtered Air								Eucalyptus Smoke
	8	1.00637	1.38341	0.766251	0.769913	0.822716	0.566294	0.908886	0.814146	0.65561	0.466446	0.661541	0.481902	0.674081	0.395928	0.490147	0.689066
	8.5	0.778165	0.91819	0.652486	0.640212	0.734998	0.419145	0.737539	0.583608	0.568708	0.389724	0.571674	0.376501	0.580331	0.35555	0.328243	0.514803
	9	0.685532	0.683786	0.53218	0.509745	0.732136	0.349889	0.558641	0.469815	0.524476	0.341719	0.4973	0.345778	0.499357	0.330058	0.263508	0.469236
	9.5	0.588791	0.519782	0.491263	0.458026	0.624488	0.309515	0.566162	0.432536	0.469904	0.305046	0.502947	0.316434	0.428627	0.331251	0.223766	0.434579
	10	0.525707	0.456579	0.442983	0.416536	0.615618	0.289081	0.513361	0.363719	0.393703	0.282913	0.428021	0.296054	0.401791	0.245254	0.184696	0.354886
	10.5	0.520082	0.42024	0.386226	0.358685	0.584489	0.268277	0.532842	0.321362	0.372128	0.284788	0.42399	0.273073	0.373093	0.237126	0.174732	0.322678
	11	0.454501	0.369646	0.384722	0.351269	0.535865	0.265421	0.498341	0.314645	0.342435	0.274433	0.410551	0.251207	0.360656	0.238616	0.15637	0.30917
	11.5	0.427679	0.363129	0.339049	0.336664	0.565371	0.250704	0.577016	0.287519	0.331968	0.273182	0.430695	0.275319	0.343916	0.261037	0.152938	0.288512
	12	0.434504	0.3527	0.345502	0.334133	0.517985	0.253509	0.470905	0.280838	0.300632	0.243861	0.379237	0.259624	0.333214	0.234702	0.154823	0.257266
Male Wake Alpha Power during exposure
		Filtered Air								Eucalyptus Smoke
	8	0.673059	0.708398	0.299646	0.7301	0.546238	0.709734	0.707754	0.191476	0.61867	0.895101	0.982596	0.494087	0.361191	0.689626	0.804577	0.723
	8.5	0.542339	0.597927	0.270477	0.57274	0.418589	0.594096	0.632476	0.25124	0.508423	0.753103	0.771611	0.443469	0.33251	0.618483	0.674674	0.590999
	9	0.514622	0.554364	0.220571	0.536341	0.370825	0.489406	0.519304	0.129284	0.431609	0.656558	0.619759	0.407823	0.254749	0.56345	0.523163	0.516235
	9.5	0.408173	0.474119	0.207893	0.552856	0.317864	0.42713	0.524527	0.144012	0.410989	0.543652	0.521427	0.346548	0.217542	0.569545	0.481557	0.45385
	10	0.447705	0.422386	0.185617	0.481447	0.303303	0.384734	0.460483	0.166046	0.37706	0.509285	0.434684	0.294289	0.22627	0.538688	0.46332	0.412734
	10.5	0.368776	0.360091	0.176301	0.46071	0.298174	0.348054	0.453968	0.148205	0.361488	0.46776	0.410432	0.274556	0.211499	0.48323	0.468898	0.395458
	11	0.379718	0.379014	0.156875	0.470567	0.29311	0.358982	0.419254	0.120458	0.332717	0.403644	0.345265	0.263384	0.178823	0.510411	0.418316	0.39542
	11.5	0.341721	0.353526	0.149987	0.506732	0.286188	0.322429	0.384825	0.089363	0.311864	0.377207	0.324361	0.248464	0.16391	0.486167	0.386183	0.410112
	12	0.336535	0.300198	0.152309	0.486235	0.290611	0.32414	0.397619	0.147828	0.301961	0.355255	0.30291	0.239376	0.173914	0.448259	0.354022	0.366632
Female % Change in REM Theta Power post-exposure (relative to pre-exposure)
		Filtered Air								Eucalyptus Smoke
	4	1.08696	8.21918	-23	2.12766	-1.96078	16.4706	-15.534	7.77778	-6.81818	2.7027	-1.19048	23	3	0	-10	-4.54545
	4.5	-14.9123	1.23457	-15.2381	-8.84956	-11.7188	22.6191	-21.8487	-4.62963	-2.10526	-5.61798	1.02041	26.8041	3.80952	11.6071	-16.6667	12.766
	5	-1.26582	8.91089	-10.4839	-9.86842	-1.18343	32.3529	1.55039	6.47482	-0.70922	4.16667	-2.63158	19.8413	17.037	8.58896	-5.03597	3.57143
	5.5	1.2605	20.3822	-9.49367	3.93258	-4.28016	36.8932	5.29412	18.8235	1.93237	-6.32911	7.87879	1.62162	1.52284	4.78088	11.8343	-0.57143
	6	15.142	16.1404	-2.7027	-15.1316	10.8824	20.6452	15.2727	12.6437	4.08163	-3.81679	30.9278	15.2941	26.8398	-25.7895	25.3012	23.5521
	6.5	-9.82143	-13.2321	-5.43131	-0.51151	8.11688	3.5503	23.2143	10.9948	4.71698	-6.48148	22.1591	1.6129	-4.16667	-14.8515	19.2105	9.43396
	7	-24.4755	-4.53401	-28.5171	2.5641	-10.7477	-3.63036	3.91566	-14.5889	-4.37788	10.4	-21.6049	-9.52381	-16.4265	-9.90991	-0.45662	-12.4352
	7.5	-14.1361	-1.7316	-9.03614	10.4693	-10.6667	-20.398	20.339	0	-1.73611	11.3861	-8.46154	-31.3333	-32.766	-2.15827	-10.443	-29.927
	8	-8.39161	-10.0629	5.51181	3.68098	-8.08081	-13.9535	12.5	5.45455	-4.375	-6.56934	-28.2609	-4.71698	-3.66972	7.07965	11.5607	-27.8409
Male % Change in REM Theta Power post-exposure (relative to pre-exposure)
		Filtered Air								Eucalyptus Smoke
	4	43.75	-8.64198	6.25	-5.12821	-10.1695	-6.54206	-11.1111	4.25532	4.16667	-24.6914	-7	-7.86517	-8.23529	-3.84615	-7.29167	-10.4167
	4.5	7.82609	-23.1481	22	-5.37634	4.16667	0.892857	-17.6923	-5.6	3.10078	-13.4831	2.77778	-6	-1.13636	-6.29921	-11.7647	-24.5763
	5	10.4895	-6.19469	-8.57143	-5.22388	6.28931	-4.08163	10.6557	-3.65854	7.00637	8.04598	-8.55263	-9.44882	16.5138	-4.1958	-13.7405	-11.0236
	5.5	48.9362	5.88235	9.09091	-8.7963	10.7296	19.2893	11.6883	-8.3682	28.2407	4.85437	4.85437	15.126	9.09091	10.4396	-2.77778	-27.1277
	6	31.058	1.92308	24.1758	-2.08333	3.47594	-17.2619	-0.44643	6.19195	10.828	25.2336	-2.72727	-6.69856	2.72109	2.74914	4.24528	-17.5373
	6.5	28.4091	-25.8865	-19.6721	1.13122	6.55172	-21.5539	31.5385	-23.3333	5.26316	-35.9833	17.8788	11.1111	3.64078	0.224215	15.035	2.90238
	7	-34.1772	-22.093	-4.58716	1.16279	-7.76699	-15.4122	-21.5385	-31.4286	-16.1826	-22.3529	1.43369	7.01754	-11.2128	-8.97756	2.8481	16.6667
	7.5	-29.8246	-12.381	-13.5802	2.90456	-0.90909	-8.02469	-23.0769	-10.9091	-29.7436	-20.3704	-2.32558	1.48148	-10.989	6.53266	-19.797	12.5683
	8	-18.5841	-33.5227	22.5225	15.748	2.5641	-6.42202	-9.56522	-5.35714	-17.094	25.8883	-4.05405	-7.69231	-21.9653	12.2807	-18.4	3.47826
Female % Change in NREM Delta Power post-exposure (relative to pre-exposure)
		Filtered Air								Eucalyptus Smoke
	0.5	-5.71429	1.47929	-2.26131	-10.6599	-8.26446	-0.49875	36.8852	11	1.5873	-5.33708	-4.28266	-7.46269	12.4638	83.812	4.18006	1.21359
	1	-4.83871	3.36135	13.2353	-3.2967	2.77778	8.54092	18.5606	20.979	0	-9.39597	-2.82051	6.47482	13.278	18.3673	6.54206	4.7619
	1.5	-8.33333	7.5	15.2542	1.88679	10	12.9187	20.5357	23.3051	12.3077	-12.2137	0.322581	12.7049	18.7192	3.98406	7.8125	9.7166
	2	-0.84388	11.2426	9.27419	4.92611	10.3825	12	21.0526	17.0616	10	-11.7117	5.50847	16.9811	13.4503	-3.21101	8.47458	6.60377
	2.5	-1.99005	7.18954	3.24074	2.28571	4.70588	9.63855	14.2857	10.1064	9.7561	-11.1111	-2.98507	16.8421	11.3924	-7.18232	6.79012	1.02564
	3	-2.17391	6.56934	3.20856	6.08108	5.6962	4.43038	1.11732	4.24242	3.84615	-1.76471	-6.17978	17.341	7.04225	-11.976	4.48718	-3.48837
	3.5	-0.62893	2.20588	3.63636	4.41176	6.71141	7.58621	3.20513	0.662252	6.33803	-3.10559	1.31579	12.3457	2.18978	-6.94444	0.675676	-2.61438
	4	-2.0979	2.32558	-5.16129	9.16667	6.52174	4.34783	4.16667	-1.47059	2.12766	-5.88235	-2.85714	5.84416	6.20155	-6.92308	-1.3986	-2.91971
Male % Change in NREM Delta Power post-exposure (relative to pre-exposure)
		Filtered Air								Eucalyptus Smoke
	0.5	-1.14613	-0.20661	-1.03359	23.8095	3.26633	11.9734	-3.01508	54.039	-6.95583	-2.91005	7.33138	4.79167	-2.96053	7.87879	0.877193	21.4286
	1	0	3.52251	-1.65563	-0.42735	26.259	26.0714	10.8614	22.6619	3.48236	1.47602	-3.39623	6.84931	12.0219	11.8852	13.8801	16.7213
	1.5	0.840336	4.28894	-3.7037	5.85366	38.0734	21.3974	21.4634	9.23077	5.81475	1.72414	10.8597	4	16.875	11.6822	10.4478	26.3375
	2	-3.75587	6.62651	-1.71674	3.14136	26.3736	22.8426	10.8108	10.4265	14.1714	2.01005	7.32984	4.04858	18.5714	4	9.63303	17.0854
	2.5	-3.68421	2.7451	3.06122	-2.94118	16.129	13.1429	13.3333	1.5	9.51256	7.31707	1.67598	7.51174	7.46269	6.74157	8.94737	13.7363
	3	-2.33918	2.53807	-5.43478	-6.41026	13.5714	7.59494	-1.20482	-1.06952	9.70119	3.3557	0.598802	3.8674	3.87597	5.32544	1.10497	10.303
	3.5	-1.27389	-2.38095	-4.09357	-2.17391	0	4.02685	0.632911	2.53165	7.94419	-2.8777	7.23684	7.59494	12.605	1.27388	4.87805	7.74193
	4	-4.82759	0.714286	0.662252	2.34375	0.769231	5.26316	0.699301	-6.41026	-0.07245	0	-1.42857	5.29801	6.03448	2.72109	0.657895	5.67376
Female % Change in Wake Alpha Power post-exposure (relative to pre-exposure)
		Filtered Air								Eucalyptus Smoke
	8	-6.17284	0.806452	29.5899	110.204	-12.5903	-12.2222	1.33333	50	-13.4615	-23.8095	-10	3.125	-2.65732	-12.1951	-63.5135	0
	8.5	-7.24638	-18.9474	36.6905	105.128	-1.52707	-11.2676	-3.1746	32.3529	-22.7273	-15.3846	-8.06452	0	4.70808	8.06452	-34.7826	6.25
	9	-8.62069	-16.2162	28.2242	73.5294	-10.7629	-15	-7.01754	26.6667	-21.519	0	-5.45455	2	8.00537	7.14286	-25	-3.57143
	9.5	-3.77358	-16.4179	31.2709	65.625	-3.62091	-4	-5.76923	25.9259	-15.7143	13.4615	-16.9811	0	10.8872	12.5	-34.375	3.84615
	10	-4.08163	-26.1538	28.6867	76.9231	-13.5705	-4.08163	-14.2857	29.1667	-17.4603	-2	-21.8182	-4.65116	5.54232	30.2326	-37.037	0
	10.5	-10.4167	-10.9091	14.9798	80	-16.9617	-2.27273	-6.97674	36.3636	-19.6429	-2.08333	-23.6364	0	-0.43909	2.32558	4	15.7895
	11	-16.6667	-28.8136	27.1316	75	-8.0328	-4.44444	-21.2766	35	-16	11.9048	-14.2857	0	3.29645	4.65116	-19.0476	0
	11.5	-4.54545	-18.5185	16.2304	75	-2.59918	17.5	-19.5652	23.8095	-18.3673	26.3158	-14.8936	-5	2.43928	17.9487	-26.3158	18.75
	12	-14.5833	-18.5185	29.7064	95.2381	-1.46245	2.43902	-18.1818	30	-20.4082	5.26316	-2.32558	-5	-2.67598	4.65116	-16.6667	20
Male % Change in Wake Alpha Power post-exposure (relative to pre-exposure)
		Filtered Air								Eucalyptus Smoke
	8	13.3333	11.1111	44.4444	80	11.6667	-45.3333	82.9268	8.62069	-4	-21.7391	-3.26549	25.8065	-4.28571	-9.52381	4.41176	18.1818
	8.5	12.5	15.2542	24.3902	58.5366	3.77359	-46.875	91.1765	0	-1.53846	-27.3504	4.787	26.4151	-11.2903	-16.0714	9.09091	10
	9	28.9474	21.4286	41.6667	58.3333	-2.22222	-46.7742	81.8182	-12.7273	-4.6875	-11.1111	13.6152	31.9149	-5.88235	-8.16327	-1.92308	17.0213
	9.5	41.1765	11.1111	38.2353	52.9412	2.5641	-48.2143	86.2069	-12.2449	-8.19672	-18.4783	20.9098	37.2093	-4.25532	-4.54545	0	15
	10	33.3333	18.3673	23.5294	41.1765	-7.69231	-48	84.6154	-6.66667	3.84615	-10	0.266977	32.5581	-6.66667	-9.7561	0	25.7143
	10.5	36.6667	13.3333	40	56.6667	-12.5	-48	80.7692	0	-2.08333	-18.2927	14.8297	33.3333	-8.88889	-12.5	12.1951	21.2121
	11	37.931	9.09091	51.8518	66.6667	-17.0732	-47.8261	79.1667	-7.5	4.65116	-27.2727	23.6337	48.7805	-7.14286	-5.55556	19.0476	25.8065
	11.5	27.5862	27.5	48	76	-15.3846	-45.4545	79.1667	8.10811	6.81818	-19.4444	5.70914	35	-6.52174	-2.77778	14.6341	20
	12	32.1429	25	47.8261	82.6087	-13.1579	-47.619	95.4545	0	7.14286	-17.7419	10.0294	27.7778	2.5641	-5.71429	14.6341	24.1379

## Sheet: Figure 6
Female nLF during exposure
		Filtered Air								Eucalyptus Smoke
	0-5	0.27	0.56	0.648463		0.65	0.37	0.62			0.4627	0.58718	0.480183	0.751767	0.63	0.67	0.66
	5-10	0.29	0.64	0.641756	0.4769	0.3	0.59	0.67	0.271525		0.576	0.688333	0.6287	0.7853	0.59	0.52	0.51
	11-15	0.25	0.62	0.63995	0.30806	0.23	0.6	0.77	0.3773	0.54	0.3732	0.68484	0.58852	0.4809		0.39	0.61
	16-20	0.427617	0.558656	0.481333	0.147283		0.6	0.6563	0.2567	0.68	0.5964	0.6587	0.592767	0.570244		0.62
	21-25	0.315075	0.580767	0.438067	0.54044	0.43	0.5	0.6353	0.331944		0.6238	0.65938	0.58215	0.59842		0.57	0.62
	26-30	0.3115	0.554243	0.594043	0.459183	0.57	0.47	0.51473	0.317222		0.472163	0.7069	0.52442	0.6491	0.29	0.76	0.38
	31-35	0.3391	0.64097	0.538557	0.411633	0.45	0.44	0.52	0.269363		0.493317	0.6016	0.49645	0.722138			0.42
	36-40	0.284483	0.639829	0.625013	0.6354	0.45	0.52	0.44	0.242322			0.635463	0.541933	0.705183			0.36
	41-45	0.360125	0.695963	0.586075	0.467644	0.52	0.4	0.5	0.508733		0.4497	0.67726	0.5484	0.782767			0.41
	45-50	0.273167	0.582038	0.65149	0.4589	0.69	0.49	0.56		0.58		0.65677		0.722283	0.5	0.26	0.34
	51-55	0.399525	0.55705	0.42485	0.328617	0.51	0.6	0.41		0.33		0.517917	0.4278	0.560367	0.46	0.26	0.54
	56-60	0.346767	0.528343	0.1407	0.239789	0.34	0.6	0.64	0.27334	0.34			0.445633	0.652686	0.57	0.24
Male nLF during exposure
		Filtered Air								Eucalyptus Smoke
	0-5	0.33	0.31251	0.47715		0.334025		0.27	0.50295	0.54	0.654425	0.5115	0.582275	0.3547	0.50996	0.366271	0.429167
	5-10	0.52	0.4609	0.1317		0.392829		0.52	0.3597	0.43	0.41985	0.518011	0.3289	0.46202	0.447588	0.390233	0.4866
	11-15	0.66	0.517833	0.22038		0.37604		0.61	0.422425	0.61	0.484457	0.501771	0.608517	0.4535	0.5297	0.4438	0.42525
	16-20	0.31	0.33022	0.49723		0.51728	0.67	0.4885	0.4329	0.53	0.632167	0.426444	0.455725	0.44194	0.52197	0.332986	0.458033
	21-25		0.27558	0.11747	0.27	0.36355	0.55	0.3699	0.439025	0.59	0.4107	0.332022	0.455325	0.5738	0.469563	0.216343	0.316225
	26-30	0.37	0.283017	0.420938		0.13064	0.41	0.279111	0.41272	0.59	0.51175	0.337278	0.393125		0.53832	0.19084	0.4672
	31-35	0.41	0.2695	0.53715		0.341533		0.31	0.326544	0.54	0.25	0.274056	0.2784		0.43627	0.21975
	36-40	0.31	0.22927	0.43148				0.32	0.29209	0.60795	0.27344	0.345989	0.457725	0.45025	0.450878	0.25868	0.3023
	41-45	0.35	0.19117	0.383867		0.37704	0.31	0.23	0.487	0.72	0.3471	0.291625	0.538314	0.3476	0.43637	0.2234	0.3103
	45-50	0.27	0.407533	0.1552		0.455225	0.32	0.36	0.493033	0.61	0.318325	0.33437	0.610083	0.360775	0.4793	0.277325	0.586
	51-55		0.2464	0.41081	0.43	0.565675		0.39	0.43652	0.58	0.31305	0.30894	0.599378		0.552678		0.378282
	56-60			0.19		0.6638			0.35431	0.7	0.3221	0.27865	0.551725	0.4992	0.5984	0.3083	0.39746
Female % Change in nLF post-exposure (from pre-exposure)
		Filtered Air								Eucalyptus Smoke
	11-12	-1.56413	24.2922		-9.4754	27.7411	26.3276	47.4938	77.517	-14.2799	-8.64984	-5.08588	17.4335	5.62849	25.1616	20.7834	29.9491
	12-1	7.00581	19.0425		2.19107	-11.6716	4.26049	36.0498	-6.70534	-6.14946	-22.1696	-2.05389	-12.7231	22.0379	33.8223	2.34539	-20.5822
	1-2	-22.9611	4.7941		-43.7785	56.3685	35.8512	23.3405	46.4225	6.75524	5.23451	-19.0518	5.21715	6.83162	7.87227	-15.3579	-7.12438
	2-3	57.2061	18.8975		11.7984	38.759	25.1841	124.805	32.6298	13.2779	-8.88481	14.341	0.05151	21.1295	16.8333	5.01689	-15.897
	3-4	16.0382	16.4537		-23.7925	-7.98925	-4.30303	5.12527	-40.535	-6.19868	5.30948	17.4879	0.923717	-7.19304	17.3421	-8.4361	-9.14847
	4-5	-11.5116	-8.29318		14.2732	-7.38497	-18.7256	17.9508	-4.49665	8.50605	-8.78829	-18.4343	-11.3487	9.91205	20.8096	-10.5396	-38.0423
	5-6	-8.36516	4.57075		31.1034	9.00069	-10.2426	-21.7944	-8.39651	10.8167	16.4378	-3.2088	27.002	-7.10995	7.95878	-20.2152	-14.3006
	6-7	6.37261	21.0235	38.405	12.8559	19.2397	4.31496	-3.66562	-36.3283	-4.34931	8.10757	-6.69231	1.91687	4.33387	3.70552	-23.6991	-10.8052
Male % Change in nLF post-exposure (from pre-exposure)
		Filtered Air								Eucalyptus Smoke
	11-12	-4.09671	2.01108	24.4499	32.5529	10.1419		19.0114	8.97129	3.39987	37.9239	22.8894	-16.1318	-10.7369	1.84313	10.3145	-6.10094
	12-1	-25.6084	-60.144	-35.7975		6.59188		-15.6719	-3.10876	-25.565	-26.0518	-31.3685	-41.8044	-30.307	1.13856	-40.7301	-0.80076
	1-2	34.9614	-21.0251	-10.5965		2.31919		-14.8923	5.24383	-10.9512	6.84243	-19.2514	-27.4406	-10.0765	-10.8344	-1.02266	-18.5411
	2-3	12.457	26.1187	-26.8493	-11.8724	-9.10963		5.74931	12.7969	-26.5035	9.3159	21.9209	-9.20306	-0.34513	-19.8889	20.3356	0.62625
	3-4	5.87268	9.5749	0.446114		-0.56701		-11.3431	22.0332	-14.1781	-13.5842	11.9739	-20.5797	-45.0073	3.63941	-3.27064	-12.9016
	4-5	-19.3475	63.8719	-23.9262	-31.2308	-11.0364		-18.8635	14.6119	-14.769	-20.2047	85.3908	-27.1704	-41.3312	10.2317	19.9175	-22.1447
	5-6	17.0425	-3.44843	25.8898	-42.7677	-10.1739		-42.3271	-15.9779	-4.32612	-18.0836	-26.7361	10.4787	-17.6937	18.7603	32.1917	-3.64107
	6-7	-2.36367	30.2525	-1.41701	-10.1156	-24.7184		4.15701	-4.57618	-18.6653	-41.7643	-24.1952	-13.5221	-3.4684	-0.65014	-8.79023	-8.75412
Female LF/HF during exposure
		Filtered Air								Eucalyptus Smoke
	0-5	0.54	1.35	2.06056		1.87	0.59	1.91			0.86	1.54332	0.97	3.89	1.72	2.2	1.97
	5-10	0.42	1.91	2.01269	0.9116	0.52	2.49	2.31	0.39		1.44	2.32237	2.08015	3.6581	1.45	1.11185	1.03
	11-15	0.33	1.76	2.26903	0.70644	0.3	1.73	3.68	0.61	1.29	0.6	2.28294	1.62934	1.1002		0.666133	1.6
	16-20	0.9557	1.4	1.00793	0.182017		1.57	2.45	0.35	2.22	1.48	2.34938	1.48983	1.56882		1.75463
	21-25	0.47645	1.52	0.853289	1.41746	0.78	1.07	1.86	0.54		1.66	2.0246	1.51602	1.73		1.47125	1.63
	26-30	0.494271	1.3	1.62984	1.67247	1.64	0.97	1.14	0.5		0.93	2.6102	1.20288	2.1799	0.41	3.3112	0.64
	31-35	0.519975	1.95	1.4233	1.0408	0.87	0.83	1.21	0.41		1	1.78262	1.05412	3.1725			0.8
	36-40	0.421917	1.95	2.0337	2.15005	0.91	1.34	0.81	0.33			1.83666	1.23	2.72052			0.61
	41-45	0.59795	2.61	1.68735	1.01113	1.44	0.98	1.1	1.51		0.82	2.23594	1.21	3.8561			0.79
	45-50	0.418167	1.48	2.08536	1.00465	3.11	1.38	1.48		1.49		2.26223		3.26388	0.99	0.35	0.63
	51-55	0.743	1.39	0.988283	0.6054	1.58	1.55	0.74		0.53		1.19655	0.75	1.33	0.85	0.37	1.31
	56-60	0.5368	1.38	0.1691	0.335278	0.56	1.62	1.88	0.38	0.54			1.08	2.15	1.82	0.34
Male LF/HF during exposure
		Filtered Air								Eucalyptus Smoke
	0-5	0.52	0.48	1.27015		0.5641		0.4	1.08	1.19	2.03	1.20728	2.1056	0.616788	1.07945	0.599471	0.8045
	5-10	1.12	0.94	0.1517		0.712814		1.28	0.648567	1.03	0.73	1.25229	0.616833	0.95892	0.888338	0.6737	1.04396
	11-15	2.09	1.14	0.33202		0.6242		1.59	0.784325	2.06	1.06	1.03343	1.96067	1.12847	1.17221	0.848643	0.759175
	16-20	0.44	0.51	1.10053		1.23	2.23	0.98	0.76492	1.47	2.32	0.775567	0.896125	0.89734	1.19475	0.543457	0.933167
	21-25		0.39	0.17931	0.38	0.82	1.26	0.65	0.8212	1.52	0.7	0.561911	1.04418	1.36387	0.918425	0.3184	0.503525
	26-30	0.63	0.43	0.748875		0.16	0.7	0.4	0.87805	1.5	1.17	0.5494	0.786575		1.27484	0.24479	0.8769
	31-35	0.73	0.41	1.3009		0.6		0.46	0.4924	1.4	0.37	0.431089	0.38834		0.78826	0.30161
	36-40	0.46	0.31	0.80388				0.51	0.45	1.55	0.39	0.589244	0.93665	0.82275	0.863733	0.37948	0.45796
	41-45	0.56	0.25	0.801		0.8	0.47	0.31	0.97	2.72	0.56	0.50415	1.36536	0.571425	0.82565	0.32112	0.4499
	45-50	0.47	0.97	0.214422		1.39	0.47	0.63	1.02	2.26	0.5	0.56083	1.76523	0.58115	0.96349	0.38465	1.4155
	51-55		0.33	0.84266	0.75	2.05		0.69	0.82	1.78	0.49	0.49871	1.58882		1.35369		0.630136
	56-60			0.25375		5.19			0.57	2.43	0.52	0.41755	1.71375	0.9967	1.4902	0.4457	0.7259
Female % Change in LF/HFpost-exposure (from pre-exposure)
		Filtered Air								Eucalyptus Smoke
	11-12	-9.53315	25.5004		-22.1961	75.7426	52.1097	99.7652	215.839	-38.3082	-14.9736	-11.6491	39.2283	12.5547	62.3087	27.561	50.7498
	12-1	12.8933	57.6547		-4.58502	-30.2316	20.1701	34.684	-22.882	-27.1896	-28.5305	-12.6814	-35.6119	30.6749	88.8622	18.7993	-31.0704
	1-2	-30.5415	23.7687		-42.318	170.874	126.39	26.4596	74.7629	25.8024	17.2235	-37.9261	29.9862	-3.8961	-5.77253	-16.5479	-18.0185
	2-3	118.652	18.2505		44.2859	123.05	47.749	228.415	75.3271	18.7587	-17.3836	37.7973	11.4747	89.5078	41.4693	49.5581	9.03713
	3-4	33.2817	14.2464		-30.9943	-16.7178	-21.4561	21.405	-63.1637	-14.2017	33.0826	36.9007	9.22119	-21.4744	44.3287	-12.6306	-17.773
	4-5	-18.1182	-31.9253		22.1402	12.5638	-35.4616	37.6844	-18.0917	-4.71305	-11.3643	-40.6876	-21.9792	35.7642	48.3016	-12.8969	-54.947
	5-6	5.11545	5.64188		58.5313	8.44258	-10.8077	-34.5105	-20.1214	52.3923	38.8871	-7.21512	53.679	-14.4075	31.8142	-32.3411	-22.2381
	6-7	8.63173	41.3632	74.8053	21.4713	42.7118	15.0691	-12.1571	-54.6783	-21.1531	16.0007	-19.3162	4.01709	30.7276	16.8095	-56.43	-13.8213
Male % Change in LF/HFpost-exposure (from pre-exposure)
		Filtered Air								Eucalyptus Smoke
	11-12	-29.1804	-2.07888	52.1375	136.311	27.5883		17.2535	-1.54886	9.11415	66.237	48.8406	-18.9947	-0.73668	-2.06928	37.2243	-10.4184
	12-1	-55.014	-77.8705	-43.882		6.22403		-29.5985	9.85884	-50.2397	-58.1945	-51.3999	-41.9366	-46.2004	5.54246	-55.9061	11.9776
	1-2	52.8752	-31.9081	-21.0095		21.7775		-30.4234	27.6671	-16.6772	8.3488	-31.6879	-52.9873	-11.9406	-8.81957	-0.38474	-29.333
	2-3	44.8518	32.0535	-37.9091	-15.3652	13.4067		9.13499	21.7117	-46.723	29.8768	39.8026	-24.4167	1.41857	-20.0481	28.4837	9.84749
	3-4	15.2637	17.3375	0.453966		26.0778		-15.9122	28.6896	-31.8264	-19.4333	16.0322	-30.5791	-61.491	-2.57644	7.49684	-24.6888
	4-5	-27.8662	114.058	-30.5344	-60.0607	-14.1959		-30.8057	23.9904	-32.9297	-34.718	151.328	-36.8675	-61.323	1.74983	28.1794	-21.0023
	5-6	37.0809	-3.58027	59.8049	-55.5087	-23.8224		-62.2924	-26.0595	4.12658	-45.4493	-44.741	49.0861	-26.3959	57.0009	58.2536	-6.94786
	6-7	1.2538	69.6038	4.92553	-15.6351	-21.5126		10.0664	2.89797	-25.7693	-59.1675	-35.5224	-29.9259	-10.037	2.66937	-12.6858	-24.9658
Female SDNN during exposure
		Filtered Air								Eucalyptus Smoke
	0-5	7.29	5.75	10.61	7.15	3.26	8.08	9.05	8.38	7.42	13.92	12.72	7.41	7.89	11.81	7.7	6.27
	5-10	4.58	7.45	8.84	7.17	9.95	7.61	22.35	11.29	6.28	6.91	14.27	10.09	13.4	8.59	8.46	5.63
	11-15	4.49	7.73	12.88	9.01	4.11	10.36	10.02	7.53	6.03	11.39	12.01	12.33	7.69		9.97	6.16
	16-20	7.99	8.59	9.76	6.83		7.1	12.87	6.44	4.94	12.61	8.71	12.9	7.87		7.58	5.63
	21-25	4.72	6.14	10.29	7.83	5.91	7.81	6	9.54	8.57	7.93	13.79	8.15	7.08		7.23	5.85
	26-30	8.33	6.91	8.66	8.99	10.94	8.98	10.68	6.29	4.16	9.05	11.12	9.35	10.27	3.73	8.63	10.77
	31-35	5.47	7.19	4.23	8.65	4.25	6.68	4.77	9.44		9.98	10.71	14.85	12		6.34	8.34
	36-40	6.55	9.11	12.86	9.33	4.83	6.65	9.63	7.15	4.66	5.5	12.34	17.56	9.69			3.6
	41-45	9.25	7.44	10.21	5.6	14.48	6.59	4.21	17.09	4.55	5.16	10.38	16.11	14		4.62	8.3
	45-50	7.18	8.07	6.8	12.78	10.17	7.55	11.02	7.05	10.08		10.93	7.87	10.2	12.71	6.87	15.95
	51-55	8.01	8.34	13.48	7.21	8.65	8.32	8.31	5.9	6.51		10.16	10.54	11.54	2.55	5.67	7.94
	56-60	9.74	7.73	16.44	6.43	10	10.13	20.3	7.89	8.12		16.33	13.15	9.4	11.5	6.85	6.75
Male SDNN during exposure
		Filtered Air								Eucalyptus Smoke
	0-5	9.25	5.65	10.99	10.63	7.4	8.98	5.25	12.69	11.69	9.31	8.32	7.76	9.19	10.1	10.8	6
	5-10	16.93	13.45	6.45	10.79	5.81	2.84	11.13	5.87	11.93	10.2	10.24	10.11	10.21	7.01	14.89	6.48
	11-15	15.73	7	5.12	10.57	11.5	12.94	9.05	7.83	8.69	7.81	4.98	9.19	13.82	11.49	7.09	8.83
	16-20	8.44	5.18	9.16	12.76	9.58	8.86	9.35	4.48	10.44	8.82	5.09	8.19	12.28	10.99	6.35	8.55
	21-25		3.69	4.48	8.16	5.26	7.65	10.31	8.77	6.51	9.97	8.29	11.39	13.42	8.96	9.18	10
	26-30	7.92	4.49	14.11	5.48	4.66	5.83	11.13	5.96	7.49	10.56	4.92	9.7	9.37	9.79	7.88	7.72
	31-35	9.82	3.03	9.09	16.47	6.03	7.67	11.9	4.87	10.6	10.17	4.76	8		8.39	5.86	6.44
	36-40	5.89	4.41	13.15	27.49	6.44	9.76	4.82	7.16	9.28	8.68	6.61	9.78	10.19	10.5	5.81	8.78
	41-45	6.49	3.47	17.79	28.91	6.97	6.79	5.75	8.86	6.83	13.25	6.1	7.01	8.8	8.39	7.2	9.8
	45-50	14.33	8.07	6.78	16.81	8.49	4.02	8.92	9.1	5.56	7.88	6.63	9.23	7.51	8.29	8.64	14.34
	51-55	7.62	4.94	11.13	9.51	5.16	4.88	12.92	11.48	6.86	9.62	4.04	6.99	10.04	11.11	4.05	10.14
	56-60	10.95	5.8	5.35	20.56	11.84	9.92		7.58	7.56	16.81	5.39	9.19	12.01	16.39	9.01	9.03
Female % Change in SDNN post-exposure (from pre-exposure)
		Filtered Air								Eucalyptus Smoke
	11-12	-3.60852	3.86498	-43.836	-33.9367	-12.6892	15.8872	-7.75956	17.1312	-36.3551	15.4857	-16.6272	8.91258	-21.7362	25.9097	2.31209	-33.3876
	12-1	49.3585	50.6984	-39.9818	-8.55716	-34.5113	30.9499	-8.53889	-26.4952	-0.50247	-22.4416	-11.0276	-18.8487	30.6947	35.6055	-18.9917	-12.2739
	1-2	-25.4046	16.0454	-28.203	-11.774	71.8206	27.7107	-25.682	13.7996	11.5404	-17.2942	-32.8808	-5.62012	-10.6211	44.1815	-37.9692	-10.0872
	2-3	60.2143	-3.61989	-35.0191	-40.3946	74.1523	11.5708	-30.7022	17.6458	11.6277	0.783347	39.292	24.8658	82.7204	1.38192	40.7888	-13.5745
	3-4	1.26879	-2.88144	-51.6379	15.0698	-40.9085	16.4601	-31.1516	-24.0723	-10.1436	-1.00462	6.71648	-6.21037	-44.3933	-6.44875	-25.8284	-25.2133
	4-5	4.31906	-34.233	-41.5047	-25.8676	-26.8175	-5.10789	-8.81668	50.6985	-0.30338	37.017	-6.51086	62.2828	32.8082	7.75318	-4.99542	40.5125
	5-6	1.87302	-17.1394	-31.4072	12.8386	-11.9182	3.2458	-17.5344	-39.8372	-11.6838	14.2377	-4.10763	70.5657	37.4245	25.5945	-18.7834	39.8248
	6-7	-33.0822	-8.96794	-16.7134	-0.04894	88.7361	18.4957	7.04144	-3.02984	-34.9792	-15.8948	2.21137	48.1707	10.5649	-3.65649	-5.48807	38.0229
Male % Change in SDNN post-exposure (from pre-exposure)
		Filtered Air								Eucalyptus Smoke
	11-12	-4.78476	-33.2424	41.9918	8.78066	-35.9205		-17.514	-24.2994	-39.6935	-27.9939	-9.67923	-41.1887	12.6784	22.1825	6.10454	12.3057
	12-1	-25.1272	-41.0951	52.0564	-8.16381	-16.346		-26.1089	-12.6763	-13.762	2.93596	-56.3608	-28.5926	-28.1489	27.7716	-26.7351	0.16926
	1-2	5.62331	-4.68521	24.5698	77.5409	50.0647		-11.4379	17.1331	38.9942	-8.65267	-27.9013	2.43953	-6.0578	14.2448	-31.1116	1.51918
	2-3	22.4595	35.8195	17.7689	-7.19348	-39.221		2.2772	-42.774	0.184164	-3.10358	0.735053	-5.04195	25.7461	-11.1404	0.843752	72.974
	3-4	18.776	-29.5556	58.9138	-45.6423	-27.3655		-3.49507	-0.16332	-19.6119	12.5155	-12.858	-10.9059	-39.7767	-19.2096	-10.2504	-14.4673
	4-5	-6.40373	60.4657	7.53704	146.136	31.4228		43.9296	27.9296	-1.37858	15.1821	68.0389	-3.03599	37.564	-1.56883	-16.5915	-3.65972
	5-6	19.5399	14.0204	-21.6394	38.8475	0.133554		-10.8227	-11.3518	77.5147	50.5154	-10.8543	14.3756	-33.3908	60.585	-7.10765	10.5805
	6-7	42.3541	27.7598	53.0684	55.4432	8.05097		10.1597	34.7923	59.1417	22.26	-27.0567	-11.5498	6.21037	41.5566	-2.91542	9.01508
Female RMSSD during exposure
		Filtered Air								Eucalyptus Smoke
	0-5	5.6	3.29	3.18	6.72	2.61	3.77	4.05	3.26	2.68	3.78	4.53	3.86	2.83	4.1	2.71	2.64
	5-10	4.04	3.71	3.13	3.89	2.36	2.88	2.86	3.2	2.03	2.63	5.25	4	3.49	5.86	4	2.67
	11-15	3.11	3.37	3.53	6.17	3.57	3.23	2.87	4.25	2.23	6.73	4.02	4.99	3.84		3.99	2.87
	16-20	2.78	3.24	5.27	7.86		2.26	2.67	4.02	2.41	4.3	3.7	5.19	2.69		3.83	2.81
	21-25	3.28	3.67	3.32	4.8	2.98	2.12	2.68	2.62	2.4	4.66	3.33	4.03	2.61		3.59	3.78
	26-30	4.28	3.62	2.69	4.77	5.07	2.51	4.1	3.18	2.75	5.47	3.42	5.96	3.14	5.54	3.24	3.2
	31-35	2.93	3.25	2.04	5.11	2.98	2.55	4.26	4.79	2.44	5.85	3.19	4.46	2.7		2.99	2.57
	36-40	4.51	3.13	2.61	3.44	2.8	2.18	4.06	3.94		5.38	3	5.38	2.89			2.03
	41-45	4.45	3.32	3.24	2.01	3.7	2.91	4.02	4.33	5.1	5.71	2.69	6.6	3.29		0	2.3
	45-50	5.18	3.19	3.7	4.09	3.29	4.28	3.18	4.92	6.54		2.69	6.16	3.16	8.86	5.41	4.02
	51-55	3.73	2.78	5.73	4.9	3.86	2.5	5.37	7.65	3.84		3.19	5.88	4.27	2.79	6.72	4.14
	56-60	3.22	3.21	9.39	4.54	5.15	2.68	3.89	2.95	5.58		11.14	6.46	3.1	3.85	6.09	3.66
Male RMSSD during exposure
		Filtered Air								Eucalyptus Smoke
	0-5	4.39	2.39	5.18	7.36	2.9	4.27	3.01	5.5	4.3	4.45	1.76	3.35	2.57	6.37	3.87	5.62
	5-10	2.54	2.55	5.38	4.71	2.55	1.94	2.86	4.07	4.14	4.54	2	6.24	2.89	6.51	3.63	4.05
	11-15	3.18	2.71	3.57	7.04	3.35	2.6	2.58	5.33	3.64	4.54	1.83	2.34	5.06	7.83	4.53	5.99
	16-20	7.2	2.1	2.72	8.56	2.63	3.79	2.83	2.49	4.3	4.02	1.58	3.05	4.9	6.76	4.98	8.54
	21-25		1.95	5.91	5.62	4.11	1.76	3.91	2.38	4.26	6.93	2.91	2.83	2.95	7.11	6.51	6.69
	26-30	5.23	2.39	3.61	5.08	6.71	3.14	4.66	2.79	2.94	9.02	1.7	3.38	5.51	6.68	5.4	6.97
	31-35	3.53	2.17	3	8.64	4.54	3.03	3.77	2.22	3.32	7.31	1.82	6.82		7.21	3.64	6.17
	36-40	2.98	3.07	3.98	16.64	4.4	2.98	3.27	2.36	3.93	4.54	1.76	4.67	4.39	6.89	3.28	5.47
	41-45	3.04	2.76	3.94	8.93	3.47	2.78	3.55	2.21	3.09	9.69	2.16	2.69	5.64	6.9	3.24	10.05
	45-50	4.72	2.48	7.37	8.25	4.29	2.23	3.12	3.26	3.61	7.28	1.68	3.12	2.51	7	4.33	7.92
	51-55	9.94	6.07	3.27	4.22	3.32	6.9	4.29	2.38	3.16	8.66	1.88	2.79	2.96	6.65	3.44	5.76
	56-60	11.38	7.43	3.52	9.32	4.46	3.65		2.43	2.98	9.86	2.08	2.73	9.9	11.67	10.43	5.86
Female % Change in RMSSD post-exposure (from pre-exposure)
		Filtered Air								Eucalyptus Smoke
	11-12	24.4615	41.187	-80.8052	-4.58723	-3.78309	-9.62176	-60.1484	-42.1606	-6.93593	7.43391	-18.8416	-4.84791	30.1904	58.1209	31.1575	-12.9338
	12-1	-23.1488	73.2571	-66.8731	-36.8574	-24.5615	14.0063	-44.631	1.66011	7.41449	-23.9165	6.10006	-20.4872	40.8176	68.7393	-20.9155	-2.00931
	1-2	-23.0484	21.6796	-74.0347	118.085	28.0487	5.21795	-54.5117	-20.1468	12.5626	-22.8073	3.71419	6.52083	33.3863	72.5977	-13.9167	3.75536
	2-3	-29.8174	33.1623	-61.9226	-27.857	26.0193	-6.82352	-76.8499	18.9987	14.6397	8.81223	44.5255	28.5709	96.7231	55.8015	8.96005	1.38206
	3-4	3.26477	3.90478	-71.8435	60.6966	33.9412	0.388236	5.69172	49.8903	-8.2195	-0.20343	-20.3201	19.5612	-14.8863	6.30728	-29.9601	4.84316
	4-5	-21.3444	20.9373	-28.1259	-37.8616	4.65353	45.2344	-26.3947	43.8291	-0.70662	70.468	-9.93081	76.2792	44.8849	22.4513	-7.68443	30.1485
	5-6	-36.7775	7.98949	-56.9443	-19.4662	-4.05424	38.5896	29.5612	15.3023	3.66975	-27.054	-26.041	21.3722	15.083	16.0796	-1.49706	45.0956
	6-7	-10.26	1.62496	-51.6152	-31.6382	25.6173	10.0559	-5.71851	36.0757	-17.4922	-29.8712	31.5053	11.7121	38.5252	21.1891	73.091	34.3304
Male % Change in RMSSD post-exposure (from pre-exposure)
		Filtered Air								Eucalyptus Smoke
	11-12	-13.2974	-2.77399	58.5575	-8.79589	-17.6253		-16.4377	-45.9332	-13.044	-15.2047	-7.8505	-20.3896	6.10411	15.7222	-37.1387	66.8518
	12-1	-27.1419	75.71	61.6946	-4.76791	-33.0818		-6.0223	44.7891	0.048339	13.0104	-31.0787	9.61908	-2.84294	39.8895	-14.8992	-5.52252
	1-2	15.863	42.5653	80.7036	79.1675	48.9928		27.2869	-12.7197	88.0978	19.3371	12.6433	58.2208	-2.26209	35.7785	2.09631	67.05
	2-3	76.013	84.6788	115.616	9.92979	-3.65765		0.337293	-18.8652	50.1125	16.2101	-25.339	20.4598	8.98921	8.7584	1.881	31.7144
	3-4	2.29033	-55.1995	31.2188	-33.6491	-23.7654		21.0373	-20.5209	-1.64519	65.4372	-45.9511	0.742837	-27.1773	35.4752	4.5665	1.01952
	4-5	70.7496	7.02733	37.7158	100.292	68.8633		56.711	-34.6093	6.09322	14.3212	-19.2443	31.1645	38.3216	-25.2652	-32.4944	33.3422
	5-6	38.2883	158.027	42.2901	35.7793	-13.069		17.501	6.61794	17.3953	16.5903	22.3416	-11.6537	-15.976	51.4295	-4.46761	42.826
	6-7	37.0528	43.9454	123.619	48.9034	-0.31371		17.2558	4.26079	6.23742	115.5	24.6272	15.2549	18.3139	2.40162	13.3175	-10.2054

## Sheet: Figure 7
NREM vs. Systolic blood pressure
	Female-Air			Female-Smoke			Male-Air			Male-Smoke
	SBP	NREM		SBP	NREM		SBP	NREM		SBP	NREM
	128.343	0.604167		133.109	0		124.989	2.5		133.885	0.333333
	127.83	0.958333		132.667	0.145833		126.488	1.5		131.311	0.916667
	128.961	1.25		130.695	0.833333		128.923	1.5		129.437	0.625
	127.083	1.16667		130.772	0.095238		130.503	1.5625		130.885	0.208333
	125.577	1.60417		130.964	0.708333		127.822	2.47619		129.835	0.854167
	124.683	2.14583		127.389	1.47619		128.544	1.375		125.872	1.27083
	121.113	2.10417		122.619	1.52778		128.587	2.35417		122.561	2.52381
	121.362	2.625		124.742	2.26667		126.734	2.0625		121.534	2.5625
	125.127	1.95833		121.397	2.26667		126.254	1.89583		124.141	1.4375
	127.31	1.33333		122.938	1.80952		124.976	2.5		126.708	1.54762
	125.009	1.375		122.29	2		123.121	1.97917		125.417	1.97917
	124.04	2.45833		124.956	2.04762		124.46	2.95833		126.063	2.14583
nLF vs. Systlic Blood pressure
	Female-Air			Female-Smoke			Male-Air			Male-Smoke
	SBP	nLF		SBP	nLF		SBP	nLF		SBP	nLF
	127.467	0.5144		133.315	0.6063		131.577	0.4505		133.058	0.4987
	127.437	0.4637		132.914	0.614		123.629	0.3713		133.555	0.4937
	128.97	0.4545		131.525	0.5238		126.189	0.3976		130.505	0.4349
	128.483	0.5025		130.874	0.6205		130.539	0.4663		129.887	0.5073
	125.132	0.4622		132.959	0.6096		131.942	0.4628		130.452	0.475
	125.944	0.4685		128.34	0.5402		127.305	0.3409		128.21	0.4199
	121.669	0.4793		125.414	0.5472		129.581	0.3291		125.05	0.4327
	120.847	0.4584		125.481	0.5611		125.641	0.3644		121.885	0.3324
	123.543	0.504		122.248	0.5728		123.12	0.3168		122.388	0.3934
	126.41	0.5104		122.398	0.5101		124.308	0.3343		125.07	0.4016
	125.509	0.4487		122.615	0.442		125.829	0.3519		126.646	0.4469
	124.785	0.3876		123.584	0.4508		123.517	0.4135		125.623	0.4546
nLF vs. NREM
	Female-Air			Female-Smoke			Male-Air			Male-Smoke
	NREM	nLF		NREM	nLF		NREM	nLF		NREM	nLF
	0.619	0.5144		0	0.6063		1.9333	0.4505		0.3611	0.4987
	0.9583	0.4637		0.1667	0.614		2	0.3713		0.9167	0.4937
	1.25	0.4545		0.8333	0.5238		1.3889	0.3976		0.625	0.4349
	1.1667	0.5025		0.1111	0.6205		1.1389	0.4663		0.2083	0.5073
	1.6042	0.4622		0.3611	0.6096		2.0952	0.4628		0.8542	0.475
	2.1458	0.4685		1.4762	0.5402		1.1905	0.3409		1.2708	0.4199
	2.1042	0.4793		1.8333	0.5472		2.0476	0.3291		2.5238	0.4327
	2.625	0.4584		2.1667	0.5611		2.3889	0.3644		2.2778	0.3324
	1.9583	0.504		2	0.5728		2.8	0.3168		1.4375	0.3934
	1.5238	0.5104		1.6389	0.5101		2.1429	0.3343		1.9792	0.4016
	1.381	0.4487		2	0.442		2.119	0.3519		1.9792	0.4469
	2.4583	0.3876		2.1667	0.4508		2.3889	0.4135		2.3333	0.4546

[truncated: 18 more sheets: Figure 8, Table S1, Table S2, Table S3, Table S4, Table S5, Table S6, Table S7 and S8, Figure S1, Figure S2, Figure S3, Figure S4, Figure S5, Figure S6, Figure S7, Figure S8, Figure S9, Figure S10]
